# Supplementary material for: Streptomyces Volatiles Alter Auxin/Cytokinin Signaling, Root Architecture, and Growth Rate in Arabidopsis thaliana via Signaling Through the KISS ME DEADLY Gene Family
Source: Plants (Basel). 2026 Jan 1;15(1):124. doi: 10.3390/plants15010124 (PMC12788082; doi:10.3390/plants15010124)
Supplement: Supplementary file 1 [file plants-15-00124-s001.zip]

Archive with 5 entries (5 files):
- Dotson et al 2026 Supplemental.pdf
- Dotson et al Dataset 1.xlsx
- Dotson et al Dataset 2.xlsx
- Dotson et al Dataset 3.xlsx
- Dotson et al Dataset 4.xlsx
