# Supplementary material for: Streptomyces Volatiles Alter Auxin/Cytokinin Signaling, Root Architecture, and Growth Rate in Arabidopsis thaliana via Signaling Through the KISS ME DEADLY Gene Family
Source: Plants (Basel). 2026 Jan 1;15(1):124. doi: 10.3390/plants15010124 (PMC12788082; doi:10.3390/plants15010124)
Supplement: Supplementary file 1 [file plants-15-00124-s001.zip › Dotson et al Dataset 1.xlsx]

## Sheet: Dataset 1
Dataset 1 | RNA-Seq data set. For the 18,493 detected transcripts, data is shown for primary reads per kilobase million (RPKM) expression values and standard deviation for control (C), and Streptomyces volatiles treated (S) seedlings. Log2 ratio of S to C and associated Student’s t-test p-value, were calculated after mean normalization according to Willems et al. 2008, Statistics were validated b…
References:
Willems, E.; Leyns, L.; Vandesompele, J. Standardization of real-time pcr gene expression data from independent biological replicates. Anal. Biochem. 2008, 379, 127–129, doi:10.1016/j.ab.2008.04.036.
Benjamini, Y.; Drai, D.; Elmer, G.; Kafkafi, N.; Golani, I. Controlling the false discovery rate in behavior genetics research. Behav. Brain Res. 2001, 125, 279–284, doi:10.1016/s0166-4328(01)00297-2.
Supplemental Table 2 RNA-seq dataset
Gene number	Control (C) Average RPKM	Standard deviation of C	Strepto-myces volatile- induced (S) Average RPKM	Standard deviation of S	Log2 of mean normalized S/C	p-value S to C	FDR validation	Description (Tair10)
AT5G40590	-1.08541	-1.84296	4.14044	0.0645777	5.22585	0.00197017	No	Cysteine/Histidine-rich C1 domain family protein;
AT3G45060	1.69735	0.340149	5.65007	0.0399775	3.95273	8.08984e-05	Yes	high affinity nitrate transporter 2.6;member of High affinity nitrate transporter family
AT1G05650	1.47842	0.542123	4.77059	0.132201	3.29217	0.00181707	No	Pectin lyase-like superfamily protein;
AT2G41810	1.58146	0.213555	4.78721	0.0358546	3.20575	3.55139e-06	Yes	Protein of unknown function, DUF642;
AT4G01630	1.95676	0.159947	5.14281	0.0532194	3.18605	9.03948e-06	Yes	expansin A17;member of Alpha-Expansin Gene Family. Naming convention from the Expansin Working Group (Kende et al, 2004. Plant Mol Bio)
AT5G23990	2.66584	0.436023	5.48684	0.109114	2.821	0.000335106	Yes	ferric reduction oxidase 5;Encodes a ferric chelate reductase that is expressed at low levels in roots,shoots and flowers, but not cotyledons.
AT1G15040	0.9518	1.24658	3.2192	0.383379	2.2674	0.0330788	No	Class I glutamine amidotransferase-like superfamily protein;
AT1G51470	3.22561	0.104702	5.24496	0.035219	2.01935	5.83759e-06	Yes	beta glucosidase 35;Encodes a myrosinase.
AT1G50060	0.911391	0.582138	2.90122	0.0793123	1.98983	0.00300789	No	CAP (Cysteine-rich secretory proteins, Antigen 5, and Pathogenesis-related 1 protein) superfamily protein;
AT3G19430	2.20476	0.409693	3.95416	0.185001	1.74941	0.0056043	No	late embryogenesis abundant protein-related / LEA protein-related;
AT4G27150	4.44923	0.29854	2.70844	0.460304	-1.7408	0.172587	No	seed storage albumin 2;
AT4G32950	2.06058	0.3425	3.74145	0.0456019	1.68087	0.00490592	No	Protein phosphatase 2C family protein;
AT2G19060	1.10856	0.252816	2.77039	0.117933	1.66183	0.0023313	No	SGNH hydrolase-type esterase superfamily protein;
AT3G11370	1.80629	0.27685	3.45849	0.0654669	1.6522	0.000657285	Yes	Cysteine/Histidine-rich C1 domain family protein;
AT2G39030	2.94486	0.420271	4.58686	0.385363	1.642	0.0029947	No	Acyl-CoA N-acyltransferases (NAT) superfamily protein;
AT3G15450	6.43565	0.130314	8.06958	0.0737471	1.63393	0.0012117	Yes	Aluminium induced protein with YGL and LRDR motifs;
AT1G47600	2.86343	0.391441	4.48603	0.113967	1.6226	0.0601171	No	beta glucosidase 34;Encodes a myrosinase. Over-expression led to a glucosinolate profile change.
AT1G01250	4.72879	0.071636	3.12065	0.519759	-1.60814	0.0373116	No	Integrase-type DNA-binding superfamily protein;encodes a member of the DREB subfamily A-4 of ERF/AP2 transcription factor family. The protein contains one AP2 domain. There are 17 members in this subfamily including TINY.
AT4G35770	3.05283	0.164083	4.64516	0.205645	1.59232	0.00429354	No	Rhodanese/Cell cycle control phosphatase superfamily protein;Senescence-associated gene that is strongly induced by phosphate starvation. Transcripts are differentially regulated at the level of mRNA stability at different times of day. mRNAs are targets of the mRNA degradation pathway mediated by the downstream (DST) instability determinant.
AT5G48430	3.43328	0.0698072	5.01218	0.0572374	1.5789	0.00182953	No	Eukaryotic aspartyl protease family protein;
AT2G43880	2.18937	0.204747	3.76664	0.035825	1.57727	0.00151861	Yes	Pectin lyase-like superfamily protein;
AT1G52050	2.43693	0.631252	3.97754	0.127374	1.54061	0.067135	No	Mannose-binding lectin superfamily protein;
AT1G27740	1.0912	0.256837	2.58212	0.0644679	1.49092	0.00022026	Yes	root hair defective 6-like 4;Basic helix-loop-helix (bHLH) transcription factor that is sufficient to promote postmitotic cell growth in root-hair cells. RSL4 is a direct transcriptional target of RHD6
AT1G68230	3.29442	0.399983	4.76735	0.027321	1.47293	0.0447135	No	Reticulon family protein;
AT3G58350	1.51581	0.341981	2.973	0.104084	1.45719	8.64532e-05	Yes	RESTRICTED TEV MOVEMENT 3;Encodes RTM3 (Restricted Tobacco etch potyvirus Movement), a protein belonging to a protein family of 29 members which has a meprin and TRAF homology (MATH) domain in its N-terminal region and a coiled-coil (CC) domain at its C-terminal end. There are at least three RTMs in Arabidopsis. RTM proteins might form a multiprotein complex in the resistance mechanism to block t…
AT5G60530	3.73487	0.294696	5.18825	0.0930902	1.45338	0.0351026	No	late embryogenesis abundant protein-related / LEA protein-related;
AT3G06460	-0.0869928	-16.7548	1.35583	0.412035	1.44282	0.148858	No	GNS1/SUR4 membrane protein family;
AT1G30370	0.647169	0.464977	2.0508	0.156977	1.40363	1.47651e-06	Yes	alpha/beta-Hydrolases superfamily protein;
AT2G42980	1.19832	0.819269	2.58572	0.0983727	1.3874	0.0397121	No	Eukaryotic aspartyl protease family protein;
AT2G34180	3.80893	0.186364	5.18238	0.0395666	1.37345	0.0210721	No	CBL-interacting protein kinase 13;Encodes CBL-interacting protein kinase 13 (CIPK13).
AT5G45690	3.25656	0.0811807	4.62838	0.0434956	1.37183	0.000100696	Yes	Protein of unknown function (DUF1264);
AT3G16440	4.2714	0.239577	5.63491	0.032797	1.36351	0.0495382	No	myrosinase-binding protein-like protein-300B;myrosinase-binding protein-like protein (AtMLP-300B) mRNA,
AT5G19470	8.31323	0.116366	6.95338	0.105269	-1.35985	0.0517097	No	nudix hydrolase homolog 24;
AT3G45840	2.9161	0.293064	4.27312	0.0612908	1.35702	0.0325669	No	Cysteine/Histidine-rich C1 domain family protein;
AT3G14280	3.80627	0.0685095	5.14319	0.135155	1.33692	0.00291494	No	;
AT3G04320	2.37895	0.348253	3.71096	0.0696156	1.33201	0.0121889	No	Kunitz family trypsin and protease inhibitor protein;
AT5G57500	2.9727	0.513627	4.29076	0.176983	1.31807	0.0670161	No	Galactosyltransferase family protein;
AT4G19590	2.89403	0.155028	4.19766	0.0469066	1.30363	0.000245039	Yes	Chaperone DnaJ-domain superfamily protein;
AT4G13395	3.84756	0.68318	5.14416	0.242759	1.29661	0.450042	No	ROTUNDIFOLIA like 12;
AT2G29620	2.40834	0.434511	3.68532	0.223762	1.27698	0.155329	No	;
AT1G34180	2.23797	0.111797	3.51329	0.0293877	1.27532	3.39824e-05	Yes	NAC domain containing protein 16;
AT1G74930	2.96938	0.737594	4.22379	0.310929	1.25441	0.171974	No	Integrase-type DNA-binding superfamily protein;encodes a member of the DREB subfamily A-5 of ERF/AP2 transcription factor family. The protein contains one AP2 domain. There are 15 members in this subfamily including RAP2.1, RAP2.9 and RAP2.10.
AT1G51870	1.92172	0.549518	3.15899	0.13626	1.23727	0.0850413	No	protein kinase family protein;
AT3G59850	2.34667	0.240251	3.5773	0.083333	1.23063	0.0207737	No	Pectin lyase-like superfamily protein;
AT5G44820	2.84873	0.180627	4.06029	0.0908651	1.21156	0.000505496	Yes	Nucleotide-diphospho-sugar transferase family protein;
AT5G04120	2.75432	0.332233	3.95923	0.225074	1.2049	0.00511386	No	Phosphoglycerate mutase family protein;
AT1G79320	1.34202	0.380367	2.53963	0.0619139	1.19761	0.00160115	Yes	metacaspase 6;
AT4G37610	6.93381	0.145777	8.1113	0.0678523	1.17749	0.0035039	No	BTB and TAZ domain protein 5;BTB and TAZ domain protein. Located in cytoplasm and expressed in fruit, flower and leaves.
AT4G27400	1.82302	0.26856	2.99052	0.356145	1.1675	0.0530678	No	Late embryogenesis abundant (LEA) protein-related;
AT3G46330	2.23806	0.632788	3.40273	0.10545	1.16466	0.139114	No	Leucine-rich repeat protein kinase family protein;
AT5G59860	4.42998	0.189503	5.57612	0.00905236	1.14615	0.0285316	No	RNA-binding (RRM/RBD/RNP motifs) family protein;
AT5G54490	2.87905	0.275274	4.01146	0.208294	1.13241	0.158524	No	pinoid-binding protein 1;Encodes a PINOID (PID)-binding protein containing putative EF-hand calcium-binding motifs. The interaction is dependent on the presence of calcium. mRNA expression is up-regulated by auxin. Not a phosphorylation target of PID, likely acts upstream of PID to regulate the activity of this protein in response to changes in calcium levels.
AT1G29020	3.33323	0.0792247	4.46019	0.0784215	1.12696	0.000957104	Yes	Calcium-binding EF-hand family protein;
AT2G41970	3.73279	0.109892	4.8552	0.0327194	1.12242	0.000912811	Yes	Protein kinase superfamily protein;
AT3G44716	5.0417	0.0640628	3.9221	0.0184787	-1.1196	0.000730768	Yes	;
AT1G52070	5.83447	0.10648	6.95404	0.0291611	1.11957	0.0204363	No	Mannose-binding lectin superfamily protein;
AT3G01345	1.35583	0.370547	2.45811	0.605027	1.10227	0.11643	No	Expressed protein;
AT5G18810	3.72622	0.0213052	4.82772	0.0468992	1.1015	0.000372683	Yes	SC35-like splicing factor 28;encodes an SC35-like splicing factor of 28 kD localized to the nuclear specks.
AT5G28030	2.86808	0.471838	3.96567	0.0706718	1.09759	0.0789662	No	L-cysteine desulfhydrase 1;
AT5G51190	5.82127	0.219685	6.91124	0.125439	1.08997	0.266948	No	Integrase-type DNA-binding superfamily protein;encodes a member of the ERF (ethylene response factor) subfamily B-3 of ERF/AP2 transcription factor family. The protein contains one AP2 domain. There are 18 members in this subfamily including ATERF-1, ATERF-2, AND ATERF-5.
AT2G25680	4.26387	0.0953189	5.35028	0.0649928	1.08641	0.00243385	No	molybdate transporter 1;Encodes a high-affinity molybdate transporter. Mutant has reduced concentrations of molybdate in roots and shoots, and reduced shoot and root length when growing on Mo-limited medium.
AT1G06090	4.28492	0.206252	5.37036	0.0511585	1.08545	0.0158465	No	Fatty acid desaturase family protein;
AT4G18940	3.3714	0.0913432	4.45174	0.0843556	1.08034	0.0147345	No	RNA ligase/cyclic nucleotide phosphodiesterase family protein;
AT2G38400	7.76393	0.0347409	8.84003	0.0456279	1.0761	0.000123788	Yes	alanine:glyoxylate aminotransferase 3;alanine:glyoxylate aminotransferase 2 homolog (AGT3) mRNA,
AT3G07070	4.39606	0.0292076	5.46464	0.0363014	1.06858	3.79188e-06	Yes	Protein kinase superfamily protein;
AT1G13530	2.73781	0.411365	3.80437	0.0800979	1.06656	0.0983539	No	Protein of unknown function (DUF1262);
AT1G67660	3.12516	0.585771	4.18723	0.18304	1.06207	0.0769613	No	Restriction endonuclease, type II-like superfamily protein;
AT2G19800	5.354	0.0722643	6.41543	0.0818433	1.06143	4.79571e-05	Yes	myo-inositol oxygenase 2;Encodes a myo-inositol oxygenase family gene.
AT1G14540	3.58584	0.274168	4.64523	0.0921629	1.05939	0.0109212	No	Peroxidase superfamily protein;
AT2G25460	2.21709	0.490173	3.27373	0.0894928	1.05664	0.0796444	No	;
AT2G15880	5.68998	0.25206	6.73822	0.144749	1.04824	0.0654902	No	Leucine-rich repeat (LRR) family protein;
AT1G49130	3.7879	0.0993894	4.83511	0.1062	1.04721	6.23098e-05	Yes	B-box type zinc finger protein with CCT domain;
AT5G25250	1.88925	0.15703	2.93634	0.235071	1.04709	0.0263887	No	SPFH/Band 7/PHB domain-containing membrane-associated protein family;
AT2G20670	6.25101	0.11471	7.29757	0.0982441	1.04656	1.72694e-07	Yes	Protein of unknown function (DUF506) ;
AT5G15840	1.84065	0.272947	2.88565	0.195877	1.045	0.00366959	No	B-box type zinc finger protein with CCT domain;Encodes a protein showing similarities to zinc finger transcription factors, involved in regulation of flowering under long days. Acts upstream of FT and SOC1.
AT3G48400	2.90836	0.121448	1.86475	0.698193	-1.04361	0.0546363	No	Cysteine/Histidine-rich C1 domain family protein;
AT1G03850	4.32588	0.107623	5.3687	0.0599915	1.04282	0.0258847	No	Glutaredoxin family protein;
AT2G38250	2.13341	0.327751	3.17612	0.0789224	1.0427	0.0108433	No	Homeodomain-like superfamily protein;
AT1G03120	3.96026	0.142362	5.00159	0.0332822	1.04133	0.00306749	No	responsive to abscisic acid 28;Atrab28 plays a role in the ion cell balance during late embryogenesis and germination.
AT3G62430	3.76316	0.139343	2.72425	0.109054	-1.03891	0.000370274	Yes	Protein with RNI-like/FBD-like domains;
AT4G30097	3.33747	0.139798	2.29921	0.222015	-1.03826	0.0107104	No	;
AT3G60550	1.80177	0.280222	2.83569	0.0708534	1.03392	0.021168	No	cyclin p3;2;
AT5G39670	4.91621	0.113968	5.94798	0.12517	1.03177	0.118706	No	Calcium-binding EF-hand family protein;
AT1G03445	1.65242	0.450973	2.68346	0.367276	1.03104	0.0087265	No	Serine/threonine protein phosphatase family protein;encodes a serineâthreonine protein phosphatase with an N-terminal Kelch-repeat domain, which is nuclear localized and expressed preferentially in elongating cells. Genetic evidence suggest that this gene plays a redundant role (along with other members of the same gene family) in modulating growth in response to brassinosteroid.
AT1G67600	3.01487	0.171026	1.9861	0.400398	-1.02878	0.06241	No	Acid phosphatase/vanadium-dependent haloperoxidase-related protein;
AT4G19560	4.12927	0.0950188	3.1027	0.189975	-1.02658	0.0369843	No	Cyclin family protein;
AT5G17300	4.32282	0.253691	5.34179	0.137265	1.01897	0.00537106	No	Homeodomain-like superfamily protein;Myb-like transcription factor that regulates hypocotyl growth by regulating free auxin levels in a time-of-day specific manner.
AT4G30640	2.56883	0.268688	3.58363	0.0553191	1.0148	0.0213129	No	RNI-like superfamily protein;
AT3G03500	3.18842	0.204212	4.20262	0.0405978	1.0142	0.0176791	No	TatD related DNase;
AT4G33120	6.29593	0.0806316	7.30213	0.0821979	1.00621	0.0137627	No	S-adenosyl-L-methionine-dependent methyltransferases superfamily protein;
AT4G24180	2.74389	0.0661118	3.74675	0.136299	1.00285	0.0221176	No	THAUMATIN-LIKE PROTEIN 1;Root-specific expression activated in response to rhizobacteria and ACC. Role in induced systemic resistance.
AT3G47340	3.33982	0.264578	4.33982	0.0199939	1	0.0480761	No	glutamine-dependent asparagine synthase 1;encodes a glutamine-dependent asparagine synthetase, the predicted ASN1 peptide contains a purF-type glutamine-binding domain, and is expressed predominantly in shoot tissues, where light has a negative effect on its mRNA accumulation. Expression is induced within 3 hours of dark treatment, in senescing leaves and treatment with exogenous photosynthesis i…
AT1G28370	2.54021	0.340738	3.53544	0.284278	0.995231	0.220149	No	ERF domain protein 11;encodes a member of the ERF (ethylene response factor) subfamily B-1 of ERF/AP2 transcription factor family. The protein contains one AP2 domain. There are 15 members in this subfamily including ATERF-3, ATERF-4, ATERF-7, and leafy petiole.
AT2G34610	3.16569	0.0562963	4.16016	0.0282397	0.994477	0.000114562	Yes	;
AT4G27450	4.30513	0.149698	5.29524	0.150612	0.990105	0.000210103	Yes	Aluminium induced protein with YGL and LRDR motifs;
AT2G28570	2.84351	0.30178	3.83192	0.133309	0.988412	0.0144178	No	;
AT3G50980	1.99927	0.279082	2.97826	0.135973	0.978997	0.0336901	No	dehydrin xero 1;
AT2G25240	1.88056	0.226336	2.85522	0.105167	0.974655	0.024909	No	Serine protease inhibitor (SERPIN) family protein;
AT5G41080	6.20495	0.0752698	7.17864	0.0147642	0.973688	0.00820086	No	PLC-like phosphodiesterases superfamily protein;
AT1G52060	4.35736	0.184808	5.33038	0.0568581	0.973023	0.0794238	No	Mannose-binding lectin superfamily protein;
AT2G32160	2.88299	0.185906	1.91157	0.382862	-0.971423	0.00593067	No	S-adenosyl-L-methionine-dependent methyltransferases superfamily protein;
AT4G30420	1.76569	0.47721	2.73703	0.122386	0.971342	0.0120598	No	nodulin MtN21 /EamA-like transporter family protein;
AT3G56400	5.53575	0.152046	6.50509	0.13571	0.969345	0.0643604	No	WRKY DNA-binding protein 70;member of WRKY Transcription Factor; Group III. Function as activator of SA-dependent defense genes and a repressor of JA-regulated genes. WRKY70-controlled suppression of JA-signaling is partly executed by NPR1.
AT5G05390	1.45287	0.241315	2.42036	0.163614	0.967482	2.45981e-05	Yes	laccase 12;putative laccase, a member of laccase family of genes (17 members in Arabidopsis).
AT5G54585	2.56382	0.440744	3.52658	0.298471	0.962756	5.84317e-05	Yes	;
AT3G59480	2.18762	0.385614	3.14807	0.147082	0.960452	0.00355435	No	pfkB-like carbohydrate kinase family protein;
AT5G41650	2.29834	1.12837	3.25822	0.31669	0.959881	0.220075	No	Lactoylglutathione lyase / glyoxalase I family protein;
AT3G55720	4.92823	0.0594483	5.88502	0.103338	0.956788	0.00195413	No	Protein of unknown function (DUF620);
AT3G20840	3.24003	0.0818675	4.19145	0.216008	0.951425	0.0264007	No	Integrase-type DNA-binding superfamily protein;Encodes a member of the AINTEGUMENTA-like (AIL) subclass of the AP2/EREBP family of transcription factors and is essential for quiescent center (QC) specification and stem cell activity. It is a key effector for establishment of the stem cell niche during embryonic pattern formation. It is transcribed in response to auxin accumulation and is dependen…
AT3G07000	2.96856	0.260766	3.91723	0.09933	0.948678	0.0166431	No	Cysteine/Histidine-rich C1 domain family protein;
AT2G38823	3.42698	0.0821272	4.37183	0.0543724	0.944845	1.10689e-06	Yes	;
AT4G05100	3.79192	0.070797	4.73435	0.0884013	0.942432	0.00527343	No	myb domain protein 74;Member of the R2R3 factor gene family.
AT5G59310	3.39406	0.290075	4.33605	0.141467	0.94199	0.0685744	No	lipid transfer protein 4;Encodes a member of the lipid transfer protein family. Proteins of this family are generally small (~9 kD), basic, expressed abundantly and contain eight Cys residues. The proteins can bind fatty acids and acylCoA esters and can transfer several different phospholipids. They are localized to the cell wall. The mRNA is present in flowers and siliques, and is strongly up-re…
AT1G12130	2.82833	0.104892	3.76937	0.078832	0.941041	0.00143912	Yes	Flavin-binding monooxygenase family protein;
AT3G05390	2.86652	0.158551	3.80674	0.0705212	0.940225	0.00350749	No	;
AT2G02680	4.86149	0.0637392	5.79698	0.0508372	0.93549	0.00158116	Yes	Cysteine/Histidine-rich C1 domain family protein;
AT1G80440	6.5815	0.0882792	7.51194	0.0794358	0.930442	1.62194e-07	Yes	Galactose oxidase/kelch repeat superfamily protein;
AT1G31040	1.61408	0.608239	2.54404	0.232926	0.929957	0.122046	No	PLATZ transcription factor family protein;
AT5G54370	5.72247	0.090823	6.64824	0.0673361	0.925766	0.0296147	No	Late embryogenesis abundant (LEA) protein-related;
AT3G61060	6.34159	0.0507351	7.26573	0.0334079	0.924136	2.233e-05	Yes	phloem protein 2-A13;
AT4G24015	2.76466	0.299033	3.68626	0.102173	0.921602	0.0075701	No	RING/U-box superfamily protein;
AT2G29300	4.67631	0.208039	5.58913	0.0497934	0.912821	0.0326372	No	NAD(P)-binding Rossmann-fold superfamily protein;
AT5G51370	2.89396	0.219781	1.98499	0.151597	-0.908971	0.0160573	No	RNI-like superfamily protein;
AT1G55420	3.29765	0.132168	4.20215	0.0790714	0.904499	0.0400964	No	Cysteine/Histidine-rich C1 domain family protein;
AT1G45248	3.29341	0.307895	4.1907	0.0711354	0.897293	0.0564736	No	Nucleolar histone methyltransferase-related protein;hypothetical protein
AT5G22920	5.87708	0.143555	6.77423	0.0813025	0.89715	0.00206212	No	CHY-type/CTCHY-type/RING-type Zinc finger protein;
AT2G25470	3.04127	0.133155	2.14858	0.184087	-0.892691	0.0197759	No	receptor like protein 21;
AT5G25880	3.31357	0.13735	4.20077	0.0824759	0.887195	0.0523029	No	NADP-malic enzyme 3;The malic enzyme (EC 1.1.1.40) encoded by the ATNADP-ME3 is presumably cytosolic and restricted in its expression by both developmental and cell-specific signals.
AT4G40070	3.97081	0.0206494	4.85745	0.0873996	0.886645	0.0057874	No	RING/U-box superfamily protein;
AT2G28710	2.43322	0.0763866	3.31833	0.0776366	0.885117	0.00799556	No	C2H2-type zinc finger family protein;
AT5G18130	5.17651	0.141081	6.05863	0.103301	0.882121	3.30107e-05	Yes	;
AT5G50720	4.24313	0.131586	5.12113	0.0108472	0.877995	0.0129816	No	HVA22 homologue E;Encodes one of five HVA22 homologs in Arabidopsis. HVA22 is an ABA- and stress-inducible gene first isolated from barley. Members of this gene family have only been found in eukaryotes. AtHVA22e mRNA is upregulated to varying degrees in response to cold stress, salt stress, ABA treatment or dehydration.
AT2G20030	2.1077	0.125849	2.98415	0.249484	0.876452	0.0303629	No	RING/U-box superfamily protein;
AT2G31865	3.23303	0.177578	4.10525	0.13852	0.872224	0.00102329	Yes	poly(ADP-ribose) glycohydrolase 2;
AT5G57670	3.46784	0.0282903	2.59861	0.149733	-0.869228	0.00223458	No	No data from SUBA
AT5G02020	2.2145	0.285431	3.08361	0.2421	0.86911	0.000293563	Yes	;Encodes a protein involved in salt tolerance, names SIS (Salt Induced Serine rich).
AT5G21940	8.29889	0.12586	9.16668	0.0669524	0.867789	0.00808197	No	;
AT5G43520	3.42188	0.178669	4.28922	0.0313652	0.867345	0.0326297	No	Cysteine/Histidine-rich C1 domain family protein;
AT1G57560	3.51741	0.0163379	4.37523	0.0347097	0.857822	0.000553838	Yes	myb domain protein 50;Member of the R2R3 factor gene family.
AT5G15290	2.18539	0.24026	3.04321	0.165089	0.857822	0.00728921	No	Uncharacterised protein family (UPF0497);
AT3G25240	3.87702	0.274772	3.02134	0.922646	-0.85568	0.37216	No	Protein of unknown function (DUF506) ;
AT5G20250	8.67103	0.0929508	9.52574	0.0656821	0.854711	0.000324467	Yes	Raffinose synthase family protein;encodes a member of glycosyl hydrolase family 36. Expression is induced within 3 hours of dark treatment, in senescing leaves and treatment with exogenous photosynthesis inhibitor. Induction of gene expression was suppressed in excised leaves supplied with sugar. The authors suggest that the gene's expression pattern is responding to the level of sugar in the cel…
AT5G61440	7.04409	0.175122	7.89581	0.117109	0.851716	0.00367828	No	atypical CYS HIS rich thioredoxin 5;Encodes a member of the thioredoxin family protein. Located in the chloroplast.
AT5G02690	2.64419	0.20065	3.49404	0.0385033	0.849856	0.0331469	No	;
AT1G13260	6.74639	0.0772355	7.59587	0.0430927	0.849476	0.0443067	No	related to ABI3/VP1 1;Encodes an AP2/B3 domain transcription factor which is upregulated in response to low temperature. It contains a B3 DNA binding domain. It has circadian regulation and may function as a negative growth regulator.
AT3G09020	3.38471	0.1164	4.23108	0.0536514	0.846375	0.00386196	No	alpha 1,4-glycosyltransferase family protein;
AT4G32480	6.75921	0.0851675	7.60142	0.0350886	0.84221	0.00292316	No	Protein of unknown function (DUF506) ;
AT1G43160	2.66867	0.178119	3.50986	0.175631	0.841187	0.0562856	No	related to AP2 6;encodes a member of the ERF (ethylene response factor) subfamily B-4 of ERF/AP2 transcription factor family (RAP2.6). The protein contains one AP2 domain. There are 7 members in this subfamily.
AT2G46830	5.53633	0.695546	6.37696	0.473753	0.840633	0.102978	No	circadian clock associated 1;Encodes a transcriptional repressor that performs overlapping functions with LHY in a regulatory feedback loop that is closely associated with the circadian oscillator of Arabidopsis. Binds to the evening element in the promoter of TOC1 and represses TOC1 transcription. CCA1 and LHY colocalize in the nucleus and form heterodimers in vivo. CCA1 and LHY function synergi…
AT1G23390	9.65746	0.0443596	10.4971	0.0605455	0.839672	0.00111337	Yes	Kelch repeat-containing F-box family protein;
AT1G10560	3.49212	0.0567331	4.32426	0.0257208	0.832143	0.00171035	Yes	plant U-box 18;Encodes a protein containing a UND, a U-box, and an ARM domain. This protein has E3 ubiquitin ligase activity based on in vitro assays.
AT2G29460	5.36538	0.070454	6.19712	0.125662	0.831736	0.0834881	No	glutathione S-transferase tau 4;Encodes glutathione transferase belonging to the tau class of GSTs. Naming convention according to Wagner et al. (2002).
AT3G56830	3.73535	0.142036	4.56596	0.072916	0.830618	0.0267064	No	Protein of unknown function (DUF565);Similar in sequence to NPQ6 and NPQ7, but loss of function mutant does not exhibit a nonphotochemical quenching phenotype.
AT3G59680	3.68488	0.188829	4.51452	0.0612439	0.829645	0.0184907	No	;
AT2G26480	4.03211	0.188487	4.86058	0.100124	0.828476	0.00325953	No	UDP-glucosyl transferase 76D1;
AT2G17040	3.65488	0.145686	4.48304	0.163251	0.828155	0.0550464	No	NAC domain containing protein 36;Member of the NAC transcription factor family and more specifically, the ONAC022 subfamily. Involved in leaf and inflorescence stem morphogenesis.
AT2G28970	4.18316	0.161058	5.00804	0.0697702	0.824882	0.00362282	No	Leucine-rich repeat protein kinase family protein;
AT2G32660	1.56718	0.35104	2.38973	0.440596	0.822551	0.0654268	No	receptor like protein 22;
AT1G73805	2.97806	0.164399	3.79906	0.275782	0.820996	0.131018	No	Calmodulin binding protein-like;
AT2G34350	2.96514	0.0674053	3.78588	0.066045	0.820742	0.0060139	No	Nodulin-like / Major Facilitator Superfamily protein;
AT5G61600	5.40593	0.189477	6.22609	0.164427	0.820155	0.108194	No	ethylene response factor 104;encodes a member of the ERF (ethylene response factor) subfamily B-3 of ERF/AP2 transcription factor family. The protein contains one AP2 domain. There are 18 members in this subfamily including ATERF-1, ATERF-2, AND ATERF-5.
AT2G36270	4.41387	0.229831	5.23324	0.103132	0.819369	0.138304	No	Basic-leucine zipper (bZIP) transcription factor family protein;Encodes a member of the basic leucine zipper transcription factor family, involved in ABA signalling during seed maturation and germination. The Arabidopsis abscisic acid (ABA)-insensitive abi5 mutants have pleiotropic defects in ABA response, including decreased sensitivity to ABA inhibition of germination and altered expression of …
AT2G34240	3.15578	0.0868721	2.33695	0.400028	-0.818838	0.0400013	No	Protein with domains of unknown function DUF627 and DUF632;
AT3G19200	2.94998	0.326092	3.76628	0.0519124	0.8163	0.0884546	No	;
AT1G46768	3.5418	0.0970491	4.35762	0.0626331	0.81582	0.00296982	No	related to AP2 1;encodes a member of the DREB subfamily A-5 of ERF/AP2 transcription factor family (RAP2.1). The protein contains one AP2 domain. There are 16 members in this subfamily including RAP2.9 and RAP2.10.
AT1G78000	10.7966	0.0159114	9.9828	0.0125999	-0.813812	0.00067435	Yes	sulfate transporter 1;2;Encodes a sulfate transporter that can restore sulfate uptake capacity of a yeast mutant lacking sulfate transporter genes.
AT1G33930	3.88864	0.148633	3.07586	0.128041	-0.812779	0.0505409	No	P-loop containing nucleoside triphosphate hydrolases superfamily protein;
AT4G08040	3.54778	0.244798	4.35728	0.0428173	0.8095	0.133257	No	1-aminocyclopropane-1-carboxylate synthase 11;encodes an aminotransferase that belongs to ACC synthase gene family structurally
AT5G17570	4.00411	0.125409	4.81303	0.0383796	0.808922	0.0348014	No	TatD related DNase;
AT5G56550	6.17252	0.19635	6.98096	0.1107	0.808435	0.0113503	No	oxidative stress 3;Encodes OXIDATIVE STRESS 3 (OXS3)&#65292; involved in tolerance to heavy metals and oxidative stress.
AT3G48970	3.63389	0.301137	4.43849	0.144044	0.804603	0.104367	No	Heavy metal transport/detoxification superfamily protein ;
AT2G44380	5.39402	0.0350035	6.19777	0.0386971	0.803749	0.00156127	Yes	Cysteine/Histidine-rich C1 domain family protein;
AT1G23730	4.81552	0.0805415	4.0128	0.255124	-0.802717	0.233809	No	beta carbonic anhydrase 3;
AT5G57340	3.82463	0.121991	4.62636	0.0996024	0.801722	0.00258151	No	;
AT1G21120	4.30675	0.240223	5.1074	0.0892555	0.800649	0.0280122	No	O-methyltransferase family protein;
AT3G50800	5.38879	0.172215	6.18854	0.112468	0.799754	0.293925	No	;
AT3G20110	4.75447	0.0570561	5.55297	0.0412255	0.798497	0.0173354	No	cytochrome P450, family 705, subfamily A, polypeptide 20;member of CYP705A
AT5G01050	2.82832	0.0203184	3.62642	0.0881765	0.798093	0.00463682	No	Laccase/Diphenol oxidase family protein;putative laccase, a member of laccase family of genes (17 members in Arabidopsis).
AT4G04760	4.38447	0.157422	5.18191	0.0564596	0.797439	0.0103779	No	Major facilitator superfamily protein;
AT3G50610	3.37062	0.221041	2.57673	0.45824	-0.79389	0.0151952	No	;
AT1G48260	4.75734	0.114772	5.54669	0.0517356	0.789355	0.0102821	No	CBL-interacting protein kinase 17;Encodes a member of the SNF1-related kinase (SnRK) gene family (SnRK3.21), which has also been reported as a member of the CBL-interacting protein kinases (CIPK17).
AT2G30130	2.40346	0.22846	3.19121	0.0968014	0.787744	0.00430948	No	Lateral organ boundaries (LOB) domain family protein;Overexpression/activation tagged allele has epinastic leaves, reduced apical dominance and is sterile. Gene is similar to asymmetric leaves (AS)/lateral organ boundary (LOB) genes which repress KNOX gene expression.
AT3G51810	4.77349	0.0647947	5.56085	0.142514	0.787366	0.0843231	No	Stress induced protein;Encodes a ABA-inducible protein that accumulates during seed maturation, in parallel with its corresponding mRNA but with a 3 d delay. During germination, AtEm1 protein undergoes two successive cleavages before being degraded. Both proteins are more stable than the corresponding mRNA. The gene can be activated by the basic leucine zipper transcription factor ABI5. Expressed…
AT3G22930	4.72333	0.145335	5.50509	0.0545005	0.781767	0.0116783	No	calmodulin-like 11;Encodes a calmodulin-like protein.
AT1G65090	1.44958	0.22539	2.23113	0.195346	0.781549	0.065073	No	;
AT1G27730	4.94034	0.18133	5.71643	0.161488	0.776089	0.232697	No	salt tolerance zinc finger;Related to Cys2/His2-type zinc-finger proteins found in higher plants. Compensated for a subset of calcineurin deficiency in yeast. Salt tolerance produced by ZAT10 appeared to be partially dependent on ENA1/PMR2, a P-type ATPase required for Li+ and Na+ efflux in yeast. The protein is localized to the nucleus, acts as a transcriptional repressor and is responsive to ch…
AT5G14180	3.07721	0.14362	3.85118	0.172004	0.773976	0.158037	No	Myzus persicae-induced lipase 1;
AT1G74870	4.15144	0.100453	4.92391	0.144634	0.772471	0.123463	No	RING/U-box superfamily protein;
AT5G04150	4.39798	0.393757	5.17009	0.377058	0.772118	0.0059907	No	basic helix-loop-helix (bHLH) DNA-binding superfamily protein;
AT1G73580	2.30692	0.168666	3.07861	0.141127	0.771681	0.0793388	No	Calcium-dependent lipid-binding (CaLB domain) family protein;
AT1G08090	5.41462	0.0969708	6.184	0.00865341	0.769377	0.0295326	No	nitrate transporter 2:1;High-affinity nitrate transporter. Up-regulated by nitrate. Functions as a repressor of lateral root initiation independently of nitrate uptake.
AT5G56520	3.34287	0.037615	4.11104	0.0836132	0.768172	0.00389166	No	;
AT3G30775	7.29585	0.0768428	8.06147	0.0380867	0.76562	0.00186456	No	Methylenetetrahydrofolate reductase family protein;Encodes a proline oxidase that is predicted to localize to the inner mitochondrial membrane, its mRNA expression induced by high levels of Al and by osmotic stress. The promoter contains an L-proline-inducible element.
AT3G48360	6.43848	0.480458	7.20027	0.367596	0.761788	0.0247881	No	BTB and TAZ domain protein 2;encodes a protein (BT2) that is an essential component of the TAC1-mediated telomerase activation pathway. Acts redundantly with BT3 and BT1 during female gametophyte development and with BT3 during male gametophyte development. BT2 also mediates multiple responses to nutrients, stresses, and hormones.
AT3G11460	5.4127	0.230159	4.65133	0.256477	-0.761372	3.8559e-06	Yes	Pentatricopeptide repeat (PPR) superfamily protein;
AT2G44840	3.21447	0.306605	3.97551	0.371489	0.761045	0.420192	No	ethylene-responsive element binding factor 13;encodes a member of the ERF (ethylene response factor) subfamily B-3 of ERF/AP2 transcription factor family. The protein contains one AP2 domain. There are 18 members in this subfamily including ATERF-1, ATERF-2, AND ATERF-5.
AT1G13700	3.23739	0.18304	3.99302	0.0760642	0.755629	0.00759659	No	6-phosphogluconolactonase 1;
AT2G25964	3.02636	0.4292	3.7807	0.0795933	0.754345	0.222381	No	;
AT1G16510	4.39708	0.0729299	5.14891	0.0516149	0.751829	0.0193186	No	SAUR-like auxin-responsive protein family ;
AT4G00390	3.24074	0.253129	3.99193	0.0735509	0.751191	0.164249	No	DNA-binding storekeeper protein-related transcriptional regulator;
AT2G36630	5.38665	0.171093	6.13775	0.113861	0.751096	0.0011805	Yes	Sulfite exporter TauE/SafE family protein;
AT1G72540	2.91184	0.217093	3.66194	0.158145	0.750099	6.68231e-06	Yes	Protein kinase superfamily protein;
AT1G30720	4.57685	0.03701	5.3243	0.0236507	0.747454	0.0033452	No	FAD-binding Berberine family protein;
AT4G24000	2.64707	0.318906	3.39384	0.214739	0.746771	0.0955105	No	cellulose synthase like G2;encodes a protein similar to cellulose synthase
AT1G77390	2.95164	0.094639	2.20515	0.283818	-0.746489	0.106838	No	CYCLIN A1;2;Encodes a core cell cycle gene involved in meiosis II during microsporogenesis. Recessive mutants exhibit delayed and asynchronous meiosis in pollen mother cell populations and uncoordinated nuclear division and cytokinesis resulting in dyad microspores.
AT2G44130	6.08009	0.0294401	6.82279	0.0528289	0.742698	0.00206709	No	Galactose oxidase/kelch repeat superfamily protein;
AT2G29740	2.66956	0.028921	3.41199	0.0842663	0.74243	0.00323371	No	UDP-glucosyl transferase 71C2;
AT2G39200	5.59235	0.0312876	6.33475	0.0296425	0.742395	0.000183666	Yes	Seven transmembrane MLO family protein;A member of a large family of seven-transmembrane domain proteins specific to plants, homologs of the barley mildew resistance locus o (MLO) protein. The Arabidopsis genome contains 15 genes encoding MLO proteins, with localization in plasma membrane. Phylogenetic analysis revealed four clades of closely-related AtMLO genes. ATMLO6 belongs to the clade IV, w…
AT2G15080	3.89618	0.13447	4.63783	0.139847	0.741643	0.00610773	No	receptor like protein 19;
AT2G40000	9.56935	0.0766525	10.3103	0.0435808	0.740928	0.185088	No	ortholog of sugar beet HS1 PRO-1 2;
AT1G24270	2.33776	0.496619	3.07856	0.175899	0.740797	0.120342	No	;
AT5G41750	3.34286	0.129806	4.08334	0.167594	0.740485	0.105295	No	Disease resistance protein (TIR-NBS-LRR class) family;
AT1G19020	4.98579	0.100222	5.72541	0.0939133	0.739621	0.0752954	No	;
AT1G64320	3.35009	0.231905	4.08775	0.0347365	0.737665	0.0611059	No	myosin heavy chain-related;
AT1G52030	5.83086	0.0520602	6.56852	0.081509	0.737655	0.0376908	No	myrosinase-binding protein 2;Similar to myrosinase binding proteins which may be involved in metabolizing glucosinolates and forming defense compounds to protect against herbivory. Also similar to lectins and other agglutinating factors. Expressed only in flowers.
AT2G28500	2.53587	0.37878	3.27136	0.300396	0.735484	0.00361542	No	LOB domain-containing protein 11;
AT4G22590	6.46254	0.0297922	7.19741	0.0173383	0.734868	3.64918e-05	Yes	Haloacid dehalogenase-like hydrolase (HAD) superfamily protein;
AT4G22592	2.94514	0.275076	3.67957	0.0394682	0.734428	0.0757078	No	conserved peptide upstream open reading frame 27;Upstream open reading frames (uORFs) are small open reading frames found in the 5' UTR of a mature mRNA, and can potentially mediate translational regulation of the largest, or major, ORF (mORF). CPuORF27 represents a conserved upstream opening reading frame relative to major ORF AT4G22590.1
AT1G61410	2.22855	0.143215	2.9611	0.0725259	0.732549	0.0103831	No	DNA double-strand break repair and VJ recombination XRCC4;
AT3G03370	3.95158	0.154059	3.21945	0.3334	-0.732132	0.0842853	No	;
AT5G51080	2.42393	0.0397455	3.15606	0.13686	0.732132	0.0135321	No	RNase H family protein;
AT5G07650	2.34648	0.235643	3.07846	0.0959141	0.731973	0.00225108	No	Actin-binding FH2 protein;
AT5G60548	3.93671	0.10284	3.20489	0.109025	-0.73182	0.0148888	No	conserved peptide upstream open reading frame 62;Upstream open reading frames (uORFs) are small open reading frames found in the 5' UTR of a mature mRNA, and can potentially mediate translational regulation of the largest, or major, ORF (mORF). CPuORF62 represents a conserved upstream opening reading frame relative to major ORF AT5G60550.1
AT3G22800	6.83829	0.0667504	7.56827	0.0351953	0.729984	0.0175714	No	Leucine-rich repeat (LRR) family protein;
AT5G52552	3.9981	0.132775	3.26873	0.113385	-0.729368	0.00361073	No	conserved peptide upstream open reading frame 14;Upstream open reading frames (uORFs) are small open reading frames found in the 5' UTR of a mature mRNA, and can potentially mediate translational regulation of the largest, or major, ORF (mORF). CPuORF14 represents a conserved upstream opening reading frame relative to major ORF AT5G52550.1
AT3G47840	2.65452	0.542028	3.3835	0.312279	0.728977	0.00959263	No	Tetratricopeptide repeat (TPR)-like superfamily protein;
AT1G12560	4.73446	0.0303222	5.46193	0.0140414	0.727471	0.00035045	Yes	expansin A7;Member of Alpha-Expansin Gene Family. Naming convention from the Expansin Working Group (Kende et al, 2004. Plant Mol Bio). Containing a conserved root hair-specific cis-element RHE. Expressed specifically in root hair cell.
AT4G38060	3.55474	0.0312889	2.83143	0.0453475	-0.723308	0.000125458	Yes	;
AT2G15910	3.60407	0.285856	4.32567	0.220826	0.721605	0.342681	No	CSL zinc finger domain-containing protein;
AT1G51190	2.30784	0.175473	3.0278	0.159939	0.719957	2.43956e-05	Yes	Integrase-type DNA-binding superfamily protein;Encodes a member of the AINTEGUMENTA-like (AIL) subclass of the AP2/EREBP family of transcription factors and is essential for quiescent center (QC) specification and stem cell activity. It is a key effector for establishment of the stem cell niche during embryonic pattern formation. It is transcribed in response to auxin accumulation and is dependen…
AT1G15670	6.70187	0.0360222	7.41973	0.0127051	0.717857	0.00122508	Yes	Galactose oxidase/kelch repeat superfamily protein;
AT1G36060	2.88745	0.0691973	3.60288	0.0737593	0.715433	0.00117154	Yes	Integrase-type DNA-binding superfamily protein;encodes a member of the DREB subfamily A-6 of ERF/AP2 transcription factor family. The protein contains one AP2 domain. There are 8 members in this subfamily including RAP2.4.
AT1G30820	8.3132	0.0333977	9.02759	0.0281643	0.714396	0.00854839	No	CTP synthase family protein;
AT5G54020	4.03314	0.132321	4.74747	0.0372432	0.714331	0.068443	No	Cysteine/Histidine-rich C1 domain family protein;
AT1G53633	2.18198	0.0449621	2.89596	0.200023	0.713983	0.0600713	No	;
AT2G39330	5.92173	0.0396099	6.63506	0.0975178	0.713327	0.117794	No	jacalin-related lectin 23;
AT1G78780	2.80786	0.198698	3.51952	0.103388	0.711664	0.116454	No	pathogenesis-related family protein;
AT5G45210	3.89894	0.192445	4.60648	0.0172339	0.70754	0.0812648	No	Disease resistance protein (TIR-NBS-LRR class) family;
AT1G34315	4.97845	0.127125	5.68322	0.057295	0.704763	0.0278782	No	;
AT4G31940	5.40293	0.170139	6.10753	0.119243	0.704604	0.0122188	No	cytochrome P450, family 82, subfamily C, polypeptide 4;member of CYP82C
AT2G28460	2.48982	0.0840743	3.19361	0.0295578	0.703787	0.000115111	Yes	Cysteine/Histidine-rich C1 domain family protein;
AT5G51780	4.26666	0.0642157	4.96823	0.0623718	0.701565	1.56942e-06	Yes	basic helix-loop-helix (bHLH) DNA-binding superfamily protein;
AT1G66920	3.93165	0.027445	3.23021	0.249514	-0.70144	0.0745978	No	Protein kinase superfamily protein;
AT4G29990	4.34667	0.0480987	3.65074	0.0794893	-0.695935	0.0264395	No	Leucine-rich repeat transmembrane protein kinase protein;
AT2G38695	4.90153	0.0139751	4.20633	0.0497655	-0.695205	0.000771564	Yes	;
AT5G18360	3.77717	0.069088	4.47213	0.0153128	0.694963	0.00656562	No	Disease resistance protein (TIR-NBS-LRR class) family;
AT5G49190	3.10235	0.368002	3.79709	0.185866	0.694732	0.0229232	No	sucrose synthase 2;Encodes a sucrose synthase (SUS2). The activity of the enzyme could not be assayed as proved to be insoluble (PMID 17257168). However, analyses of an sus2 mutant revealed a deficiency in sucrose synthase activity 12 and 15 days after flowering. There are some reports that SUS2 transcript levels are increased in leaves specifically by O(2) deficiency whereas other reports indica…
AT5G45340	2.71749	0.149001	3.41125	0.085136	0.693759	0.0187223	No	cytochrome P450, family 707, subfamily A, polypeptide 3;Encodes a protein with ABA 8'-hydroxylase activity; involved in ABA catabolism. Mutant analyses show that disruption in the gene results in more drought tolerance whereas overexpression results in increased transpiration rate and reduced drought tolerance. Gene involved in postgermination growth. Plant P450 CYP707A3, ABA 8'-hydroxylase, bind…
AT4G34880	3.32078	0.216164	4.0141	0.0288219	0.693318	0.0693313	No	Amidase family protein;
AT5G14650	2.96357	0.124028	3.65656	0.1027	0.692984	8.40258e-05	Yes	Pectin lyase-like superfamily protein;
AT5G18060	2.91869	0.20023	3.61108	0.187213	0.692389	0.0391533	No	SAUR-like auxin-responsive protein family ;
AT3G02140	5.74651	0.074907	6.43775	0.0770095	0.691246	0.00231748	No	AFP2 (ABI five-binding protein 2) family protein;Encodes a protein that acts in the nucleus and is an important negative regulator of ABA and salt stress responses, and could play a critical role in controlling root elongation, floral initiation and starch degradation.
AT2G32020	3.74443	0.10563	4.43456	0.0940398	0.69013	0.0114855	No	Acyl-CoA N-acyltransferases (NAT) superfamily protein;
AT2G25900	8.0208	0.11768	8.71007	0.111312	0.689273	4.87187e-05	Yes	Zinc finger C-x8-C-x5-C-x3-H type family protein;putative Cys3His zinc finger protein (ATCTH) mRNA, complete
AT3G47830	3.8126	0.0189232	3.12402	0.133946	-0.688578	0.00837495	No	DNA glycosylase superfamily protein;
AT5G67190	5.36759	0.0459695	6.054	0.0364279	0.686406	0.00338177	No	DREB and EAR motif protein 2;encodes a member of the DREB subfamily A-5 of ERF/AP2 transcription factor family. The protein contains one AP2 domain. There are 16 members in this subfamily including RAP2.1, RAP2.9 and RAP2.10.
AT1G06120	3.80192	0.16189	3.11776	0.172835	-0.684156	0.0047551	No	Fatty acid desaturase family protein;
AT3G16610	4.42074	0.102085	3.73753	0.313158	-0.68321	0.0829823	No	pentatricopeptide (PPR) repeat-containing protein;
AT2G24945	3.10859	0.118388	3.79028	0.0854758	0.681696	0.00375481	No	;
AT1G66090	3.788	0.217249	4.46903	0.154866	0.681023	0.272587	No	Disease resistance protein (TIR-NBS class);
AT3G06990	3.57504	0.094836	4.25501	0.0451262	0.679976	0.02504	No	Cysteine/Histidine-rich C1 domain family protein;
AT3G46690	4.80984	0.0495493	5.48933	0.0710847	0.679491	0.0559394	No	UDP-Glycosyltransferase superfamily protein;
AT5G23360	5.00224	0.0718107	5.68104	0.094107	0.678808	0.0727039	No	GRAM domain-containing protein / ABA-responsive protein-related;
AT5G15190	4.48712	0.108484	3.80879	0.168098	-0.678332	0.205442	No	;
AT4G11230	1.36613	0.194164	2.04025	0.283916	0.674123	0.00828241	No	Riboflavin synthase-like superfamily protein;
AT1G57980	4.50952	0.0548726	3.83745	0.181136	-0.672068	0.0312848	No	Nucleotide-sugar transporter family protein;
AT5G19120	8.5588	0.0524892	9.23034	0.0409838	0.671542	0.000151714	Yes	Eukaryotic aspartyl protease family protein;
AT5G13910	3.70235	0.108504	4.37255	0.0326344	0.670198	0.00357991	No	Integrase-type DNA-binding superfamily protein;Encodes a member of the ERF (ethylene response factor) subfamily B-1 of ERF/AP2 transcription factor family (LEAFY PETIOLE). The protein contains one AP2 domain. There are 15 members in this subfamily including ATERF-3, ATERF-4, ATERF-7, and LEAFY PETIOLE. Acts as a positive regulator of gibberellic acid-induced germination.
AT5G52930	2.49712	0.151379	1.82816	1.0607	-0.668962	0.38932	No	Protein of unknown function (DUF295);
AT5G24140	3.87149	0.240691	4.53858	0.223817	0.667081	0.150934	No	squalene monooxygenase 2;Encodes a protein with similarity to squalene monoxygenases.
AT1G13480	3.33708	0.131314	4.00391	0.0815573	0.666828	0.00896888	No	Protein of unknown function (DUF1262);
AT2G48080	7.11139	0.0415744	6.44506	0.0299574	-0.666332	0.000224392	Yes	oxidoreductase, 2OG-Fe(II) oxygenase family protein;
AT2G33830	5.11037	0.666594	5.77516	0.342884	0.664788	0.321307	No	Dormancy/auxin associated family protein;
AT2G39530	4.91993	0.0446084	5.58418	0.0605715	0.664245	0.00897984	No	Uncharacterised protein family (UPF0497);
AT1G65120	2.77423	0.414146	3.43747	0.146154	0.663235	0.183341	No	Ubiquitin carboxyl-terminal hydrolase-related protein;
AT1G54890	3.55396	0.0120216	4.21637	0.0492302	0.662408	0.00273337	No	Late embryogenesis abundant (LEA) protein-related;
AT5G06300	5.85966	0.0910107	6.52061	0.0732864	0.660947	0.00267468	No	Putative lysine decarboxylase family protein;
AT2G03010	2.73899	0.224716	3.39918	0.0569714	0.660183	0.0482479	No	Family of unknown function (DUF577);
AT1G50580	2.14979	0.136281	2.80888	0.0666914	0.659093	0.000230252	Yes	UDP-Glycosyltransferase superfamily protein;
AT2G41780	4.66223	0.109934	5.32023	0.102381	0.658002	2.94945e-05	Yes	;
AT2G36050	5.54827	0.102985	6.2059	0.0484867	0.657624	0.00750775	No	ovate family protein 15;
AT1G54970	6.41471	0.0671027	7.07189	0.0490638	0.657182	0.011446	No	proline-rich protein 1;encodes a proline-rich protein that is specifically expressed in the root.
AT5G23460	3.59437	0.110794	2.93757	0.19654	-0.656798	0.0831763	No	;
AT5G57180	2.65848	0.192012	3.31528	0.101484	0.656798	0.0231226	No	chloroplast import apparatus 2;Transcription regulator responsible for specific upregulation of the translocon genes atToc33 and atToc75 in leaves. Involved in protein import into chloroplast.
AT1G52450	2.64834	0.373284	1.9924	0.995442	-0.65594	0.228309	No	Ubiquitin carboxyl-terminal hydrolase-related protein;
AT5G18840	6.4718	0.0181774	7.12575	0.0194282	0.653948	0.000133959	Yes	Major facilitator superfamily protein;
AT2G18700	4.77484	0.0752087	5.42775	0.0832602	0.652912	7.27084e-05	Yes	trehalose phosphatase/synthase 11;Encodes an enzyme putatively involved in trehalose biosynthesis. The protein has a trehalose synthase (TPS)-like domain that may or may not be active as well as a trehalose phosphatase (TPP)-like domain.
AT1G61840	3.29709	0.0760267	3.9494	0.0398132	0.65231	6.86138e-05	Yes	Cysteine/Histidine-rich C1 domain family protein;
AT1G64920	3.06795	0.0591287	2.41631	0.145098	-0.651637	0.000724739	Yes	UDP-Glycosyltransferase superfamily protein;
AT3G53310	5.20676	0.0259162	4.55536	0.0952247	-0.651399	0.0195038	No	AP2/B3-like transcriptional factor family protein;
AT5G61590	8.62359	0.0993521	9.27289	0.0825302	0.649291	0.00294124	No	Integrase-type DNA-binding superfamily protein;encodes a member of the ERF (ethylene response factor) subfamily B-3 of ERF/AP2 transcription factor family. The protein contains one AP2 domain. There are 18 members in this subfamily including ATERF-1, ATERF-2, AND ATERF-5.
AT2G05910	3.29066	0.157864	3.93822	0.115754	0.647556	0.00895624	No	Protein of unknown function (DUF567);
AT5G13200	4.34441	0.0288452	4.99195	0.0492652	0.64754	0.00832142	No	GRAM domain family protein;
AT5G13220	2.14363	0.390812	2.78983	0.215385	0.6462	0.307136	No	jasmonate-zim-domain protein 10;Plants overexpressing At5g13220.3, but not At5g13220.1 showed enhanced insensitivity to MeJa.
AT2G14580	3.03791	0.0879218	2.39171	0.173531	-0.6462	0.0190255	No	basic pathogenesis-related protein 1;pathogenesis related protein, encodes a basic PR1-like protein. Expresses in flowers, roots, and not in leaves and responses to ethylene and methyl jasmonate. Salicylic acid represses gene expression.
AT1G47560	4.53712	0.0823161	3.89178	0.0945636	-0.645346	0.0300654	No	exocyst complex component sec3B;Encodes a member of the exocyst complex gene family. The exocyst is a protein complex involved in tethering vesicles to the plasma membrane during regulated or polarized secretion.
AT1G03920	3.28819	0.107628	3.93312	0.0688472	0.644935	0.0470013	No	Protein kinase family protein;
AT4G11050	5.52125	0.0802371	4.87671	0.0213778	-0.644533	0.0141314	No	glycosyl hydrolase 9C3;
AT3G59340	3.39497	0.0564363	4.03927	0.0942661	0.644295	0.0190806	No	Eukaryotic protein of unknown function (DUF914);
AT3G02850	3.59897	0.138362	4.24327	0.130308	0.644295	0.199614	No	STELAR K+ outward rectifier;Encodes SKOR, a member of Shaker family potassium ion (K+) channel. This family includes five groups based on phylogenetic analysis (FEBS Letters (2007) 581: 2357): I (inward rectifying channel): AKT1 (AT2G26650), AKT5 (AT4G32500) and SPIK (also known as AKT6, AT2G25600); II (inward rectifying channel): KAT1 (AT5G46240) and KAT2 (AT4G18290); III (weakly inward rectifyi…
AT1G14240	4.40302	0.122216	5.047	0.099819	0.643979	0.0165054	No	GDA1/CD39 nucleoside phosphatase family protein;
AT2G16005	4.27988	0.114976	4.92308	0.0584294	0.643204	0.0047982	No	MD-2-related lipid recognition domain-containing protein;
AT3G25510	3.34655	0.191599	3.98956	0.0782286	0.643008	0.0222241	No	disease resistance protein (TIR-NBS-LRR class), putative;
AT2G26560	2.05542	0.327401	2.69781	0.201919	0.642395	0.00255503	No	phospholipase A 2A;Encodes a lipid acyl hydrolase with wide substrate specificity that accumulates upon infection by fungal and bacterial pathogens. Protein is localized in the cytoplasm in healthy leaves, and in membranes in infected cells. Plays a role in cell death and differentially affects the accumulation of oxylipins. Contributes to resistance to virus.
AT3G57520	7.61916	0.099544	8.26088	0.0874321	0.641717	9.07214e-06	Yes	seed imbibition 2;
AT5G22310	3.95406	0.0397689	4.59571	0.0479499	0.641655	0.000258291	Yes	;
AT4G23420	4.81724	0.0213738	5.45857	0.0548455	0.641328	0.0153121	No	NAD(P)-binding Rossmann-fold superfamily protein;
AT2G18660	2.25421	0.533007	2.89515	0.346063	0.640944	0.461262	No	plant natriuretic peptide A;Encodes PNP-A (Plant Natriuretic Peptide A). PNPs are a class of systemically mobile molecules distantly related to expansins; their biological role has remained elusive. PNP-A contains a signal peptide domain and is secreted into the extracellular space. Co-expression analyses using microarray data suggest that PNP-A may function as a component of plant defence respon…
AT5G01300	2.3401	0.307889	2.97993	0.215946	0.63983	0.056915	No	PEBP (phosphatidylethanolamine-binding protein) family protein;
AT2G02350	3.76168	0.245059	4.40114	0.0291738	0.639462	0.163672	No	SKP1 interacting partner 3;encodes a protein containing an F-box domain and physically interacts with SCF subunit SKP1/ASK1. The protein also exhibits similarity in sequence to phloem protein 2 (PP2) from cucumber.
AT5G46600	3.3474	0.127107	3.98577	0.0954395	0.63837	0.0912666	No	Aluminium activated malate transporter family protein;
AT3G21780	3.62787	0.182592	4.26605	0.202346	0.638188	0.00572681	No	UDP-glucosyl transferase 71B6;Encodes a protein with UDP-glucosyl transferase activity that was shown to preferentially glucosylates abscisic acid (ABA), and not its catabolites. Moreover, UGT71B6 was shown to have a strict preference for the naturally-occurring ABA enantiomer, (+)-ABA, and not its 'unnatural' relative, (-)-ABA. This is in contrast to the other identified UGT genes catalyzing the…
AT1G71200	3.32417	0.146224	3.96079	0.128169	0.636621	0.157554	No	basic helix-loop-helix (bHLH) DNA-binding superfamily protein;
AT1G79170	3.95451	0.261842	3.31888	0.224067	-0.63563	0.182313	No	;
AT5G40780	8.29628	0.0180558	8.93146	0.0409549	0.635179	0.0278697	No	lysine histidine transporter 1;Encodes LHT1 (lysine histidine transporter), a high-affinity transporter for cellular amino acid uptake in both root epidermis and leaf mesophyll.
AT3G09922	2.97671	0.121862	2.34171	0.493473	-0.634998	0.301972	No	induced by phosphate starvation1;AF236376 Arabidopsis thaliana IPS1 mRNA, complete sequence
AT1G05340	3.53083	0.118513	4.16539	0.0413356	0.634559	0.0395566	No	;
AT1G63930	3.7547	0.089948	3.12056	0.184775	-0.634148	0.0848122	No	from the Czech 'roh' meaning 'corner';
AT5G64100	8.01109	0.0119951	8.64486	0.00271761	0.633774	0.000103144	Yes	Peroxidase superfamily protein;
AT1G21550	1.04991	0.920553	1.68366	0.66367	0.633746	0.0584929	No	Calcium-binding EF-hand family protein;
AT1G07400	5.14082	0.154566	5.77431	0.15374	0.633488	0.336222	No	HSP20-like chaperones superfamily protein;
AT5G40010	2.70053	0.190934	3.33396	0.269313	0.63343	0.274944	No	AAA-ATPase 1;
AT2G32235	3.16174	0.0557534	3.79455	0.162926	0.63281	0.106507	No	;
AT2G27480	3.93102	0.0361215	4.56328	0.109868	0.63226	0.0728321	No	Calcium-binding EF-hand family protein;
AT1G01580	5.62539	0.0767138	6.25702	0.0824606	0.631631	5.42317e-05	Yes	ferric reduction oxidase 2;Encodes the low-iron-inducible ferric chelate reductase responsible for reduction of iron at the root surface. It is likely to be the major Fe(III) chelate reductase in Arabidopsis iron metabolism. Coordinately regulated with IRT1, the major transporter responsible for high-affinity iron uptake from the soil, at both transcriptional and posttranscriptional levels. Stead…
AT3G01290	7.83244	0.025056	8.46276	0.0142655	0.630325	7.14352e-05	Yes	SPFH/Band 7/PHB domain-containing membrane-associated protein family;
AT3G44860	5.80747	0.159943	6.4377	0.190934	0.630226	0.00718075	No	farnesoic acid carboxyl-O-methyltransferase;Encodes a farnesoic acid carboxyl-O-methyltransferase.
AT1G61740	10.368	0.0333278	10.9978	0.0436366	0.629885	0.00078155	Yes	Sulfite exporter TauE/SafE family protein;
AT5G50790	4.23397	0.189545	3.60555	0.369048	-0.628416	0.321578	No	Nodulin MtN3 family protein;
AT3G17950	3.95398	0.0654336	3.3258	0.0952648	-0.628174	0.00029828	Yes	;
AT3G28660	3.6484	0.199373	4.27655	0.142659	0.628151	0.00814675	No	Tetratricopeptide repeat (TPR)-like superfamily protein;
AT3G09160	3.64839	0.285431	4.27551	0.0843637	0.627119	0.143509	No	RNA-binding (RRM/RBD/RNP motifs) family protein;
AT5G57010	2.23384	0.204475	1.60683	0.151227	-0.627004	0.00263957	No	calmodulin-binding family protein;
AT2G25200	4.57626	0.0970823	5.20299	0.115302	0.626732	0.00241901	No	Plant protein of unknown function (DUF868);
AT4G09950	2.84387	0.0678923	3.46535	0.0380127	0.621474	0.00315407	No	P-loop containing nucleoside triphosphate hydrolases superfamily protein;
AT3G24210	3.67586	0.122385	4.29647	0.0270573	0.620601	0.0218879	No	Ankyrin repeat family protein;
AT4G30280	6.98162	0.020112	7.60176	0.00953652	0.620138	2.44927e-05	Yes	xyloglucan endotransglucosylase/hydrolase 18;Encodes a xyloglucan endotransglucosylase/hydrolase with only only the endotransglucosylase (XET; EC 2.4.1.207) activity towards xyloglucan and non-detectable endohydrolytic (XEH; EC 3.2.1.151) activity. Expressed in the mature or basal regions of both the main and lateral roots, but not in the tip of these roots where cell division occurs.
AT2G24850	7.03696	0.139202	7.65662	0.242053	0.619663	0.175923	No	tyrosine aminotransferase 3;Encodes a tyrosine aminotransferase that is responsive to treatment with jasmonic acid.
AT1G18300	5.116	0.219954	5.73519	0.173892	0.619185	0.508492	No	nudix hydrolase homolog 4;
AT1G33475	3.8043	0.0313315	4.42298	0.0311712	0.618679	0.00108394	Yes	SNARE-like superfamily protein;
AT2G28960	4.70583	0.131275	5.32444	0.0287916	0.618605	0.0686628	No	Leucine-rich repeat protein kinase family protein;
AT3G15630	5.88157	0.322973	6.49991	0.221792	0.618343	0.0405965	No	;
AT1G26800	5.01345	0.0426662	5.6315	0.0271598	0.61805	0.0144893	No	RING/U-box superfamily protein;
AT5G54240	3.88648	0.0668932	3.26888	0.136919	-0.617605	0.0444572	No	Protein of unknown function (DUF1223);
AT2G01900	5.75966	0.0192375	6.37602	0.0396609	0.61636	0.000444908	Yes	DNAse I-like superfamily protein;
AT1G63350	3.25096	0.36085	2.63734	0.240704	-0.613618	0.0513164	No	Disease resistance protein (CC-NBS-LRR class) family;
AT3G45242	3.47853	0.0467634	2.86501	0.110328	-0.613513	0.0332144	No	conserved peptide upstream open reading frame 61;Upstream open reading frames (uORFs) are small open reading frames found in the 5' UTR of a mature mRNA, and can potentially mediate translational regulation of the largest, or major, ORF (mORF). CPuORF61 represents a conserved upstream opening reading frame relative to major ORF AT3G45240.1
AT2G03590	3.08426	0.0154363	2.47191	0.251	-0.612352	0.063357	No	ureide permease 1;Encodes a member of a class of allantoin transporters.
AT4G21120	4.2129	0.109839	4.82477	0.0326704	0.611871	0.00853575	No	amino acid transporter 1;Encodes a member of the cationic amino acid transporter (CAT) subfamily of amino acid polyamine choline transporters. Mediates efficient uptake of Lys, Arg and Glu in a yeast system.
AT5G44005	4.78242	0.197465	5.39367	0.158041	0.611253	0.0706321	No	;
AT2G45800	2.47894	0.073178	1.86891	0.377598	-0.610025	0.123077	No	GATA type zinc finger transcription factor family protein;
AT3G02330	4.44521	0.274995	5.05472	0.153383	0.609516	0.042785	No	Pentatricopeptide repeat (PPR) superfamily protein;
AT3G52520	3.01217	0.205689	2.40309	0.325681	-0.609079	0.000981917	Yes	;
AT2G01818	3.52653	0.150881	4.13519	0.0217175	0.608657	0.0283806	No	PLATZ transcription factor family protein;
AT4G37940	2.63827	0.0761384	3.24693	0.172224	0.608657	0.0741706	No	AGAMOUS-like 21;encodes a MADS box protein, highly expressed in the root.
AT4G36060	3.48867	0.175229	2.88052	0.131642	-0.608143	0.00303789	No	basic helix-loop-helix (bHLH) DNA-binding superfamily protein;
AT5G40630	2.25029	0.0791969	2.8561	0.141789	0.605803	0.0475652	No	Ubiquitin-like superfamily protein;
AT4G19645	4.01994	0.114145	4.62549	0.115614	0.605553	0.00175957	No	TRAM, LAG1 and CLN8 (TLC) lipid-sensing domain containing protein;
AT3G13600	4.95814	0.0504623	5.56248	0.0359989	0.604344	0.00223608	No	calmodulin-binding family protein;
AT2G28105	3.62777	0.0660522	4.23116	0.0617296	0.60339	0.0087508	No	;
AT4G31110	4.05104	0.127962	4.65435	0.0675064	0.60331	0.130643	No	Wall-associated kinase family protein;
AT5G05880	3.82371	0.0347325	4.42635	0.0285181	0.602648	0.00435434	No	UDP-Glycosyltransferase superfamily protein;
AT5G05600	6.18683	0.0367078	6.78925	0.0437743	0.602418	0.0452026	No	2-oxoglutarate (2OG) and Fe(II)-dependent oxygenase superfamily protein;
AT4G21680	6.1793	0.0655353	6.77997	0.0622649	0.600676	0.138763	No	NITRATE TRANSPORTER 1.8;Encodes a nitrate transporter (NRT1.8). Functions in nitrate removal from the xylem sap. Mediates cadmium tolerance.
AT2G38470	6.39102	0.0318495	6.99149	0.0375004	0.600466	0.0141754	No	WRKY DNA-binding protein 33;Member of the plant WRKY transcription factor family. Regulates the antagonistic relationship between defense pathways mediating responses to P. syringae and necrotrophic fungal pathogens. Located in nucleus. Involved in response to various abiotic stresses - especially salt stress.
AT2G17080	1.69909	0.383214	2.29908	0.10235	0.599992	0.0823868	No	Arabidopsis protein of unknown function (DUF241);
AT4G37810	4.05994	0.109725	3.46018	0.145195	-0.599761	0.0283428	No	;
AT5G47740	5.58638	0.0359658	6.18544	0.00840086	0.599066	0.00226829	No	Adenine nucleotide alpha hydrolases-like superfamily protein;
AT3G15356	8.53194	0.0522541	9.13022	0.0134548	0.598278	0.0614871	No	Legume lectin family protein;
AT5G26170	3.77315	0.0663103	4.37075	0.110417	0.597598	0.00331408	No	WRKY DNA-binding protein 50;member of WRKY Transcription Factor; Group II-c
AT3G51910	4.43779	0.0230367	5.03416	0.00309275	0.596375	0.000223242	Yes	heat shock transcription factor A7A;member of Heat Stress Transcription Factor (Hsf) family
AT5G47590	3.14634	0.0746704	3.74251	0.0192925	0.596165	0.00145056	Yes	Heat shock protein HSP20/alpha crystallin family;
AT5G08350	4.95539	0.0688799	5.55063	0.0502425	0.595236	0.00415995	No	GRAM domain-containing protein / ABA-responsive protein-related;
AT1G23450	4.16198	0.308291	4.75642	0.302502	0.59444	0.000782485	Yes	Tetratricopeptide repeat (TPR)-like superfamily protein;pentatricopeptide (PPR) repeat-containing protein
AT3G01513	4.13468	0.0768816	3.54096	0.147053	-0.593722	0.0424898	No	;
AT3G27120	3.78179	0.0472701	3.18816	0.206286	-0.593628	0.0478847	No	P-loop containing nucleoside triphosphate hydrolases superfamily protein;
AT4G21940	3.03881	0.265744	3.63228	0.0212817	0.59347	0.135362	No	calcium-dependent protein kinase 15;member of Calcium Dependent Protein Kinase
AT4G19820	3.44141	0.459157	4.03487	0.291231	0.593467	0.023107	No	Glycosyl hydrolase family protein with chitinase insertion domain;
AT1G21910	6.32245	0.109048	6.91549	0.0527892	0.593044	0.236363	No	Integrase-type DNA-binding superfamily protein;encodes a member of the DREB subfamily A-5 of ERF/AP2 transcription factor family. The protein contains one AP2 domain. There are 15 members in this subfamily including RAP2.1, RAP2.9 and RAP2.10.
AT3G18773	6.86788	0.0589343	7.46092	0.0576316	0.593043	0.000701102	Yes	RING/U-box superfamily protein;
AT4G11780	2.97222	0.154685	3.56503	0.095224	0.592814	0.000724834	Yes	;
AT4G19865	6.05941	0.0698069	5.46682	0.059061	-0.592586	0.00935187	No	Galactose oxidase/kelch repeat superfamily protein;
AT3G46600	3.64655	0.182264	4.23911	0.121969	0.592566	0.00746561	No	GRAS family transcription factor;
AT4G24540	4.63616	0.0692016	4.04386	0.136044	-0.592297	0.00325571	No	AGAMOUS-like 24;Encodes a MADS-box protein involved in flowering. Regulates the expression of SOC1 and is also upregulated by SOC1. Binds with IMK3 kinase domain. Phosphorylated by IMK3; likely to be a target for IMK3 kinase domain.
AT4G19230	3.54344	0.0183902	4.13491	0.0543399	0.59147	0.00548661	No	cytochrome P450, family 707, subfamily A, polypeptide 1;Encodes a protein with ABA 8'-hydroxylase activity, involved in ABA catabolism. Member of the CYP707A gene family. CYP707A1 appears to play an important role in determining the ABA levels in dry seeds. Gene involved in postgermination growth. Overexpression of CYP707A1 leads to a decrease in ABA levels and a reduction in after-ripening perio…
AT5G52570	4.83648	0.711167	5.42794	0.457266	0.591461	0.363455	No	beta-carotene hydroxylase 2;Converts &#946;-carotene to zeaxanthin via cryptoxanthin.
AT3G19920	3.29919	0.0363302	2.70814	0.345397	-0.591049	0.197112	No	;
AT2G40750	3.60228	0.375261	4.19179	0.29159	0.589507	0.121428	No	WRKY DNA-binding protein 54;member of WRKY Transcription Factor; Group III
AT2G45350	5.95265	0.101465	5.36349	0.192383	-0.589163	0.0311951	No	Pentatricopeptide repeat (PPR) superfamily protein;Encodes a member of a PCMP (plant combinatorial and modular protein) family (PCMP-E subfamily) with 11 pentatricopeptide (PPR) repeats. The protein is involved in RNA editing of the initiation codon of ndhD in the chloroplast.
AT5G23230	3.01298	0.0616881	3.60194	0.0849158	0.588953	0.0229337	No	nicotinamidase 2;
AT5G02260	7.9285	0.040429	8.51738	0.0153492	0.588882	0.00281288	No	expansin A9;member of Alpha-Expansin Gene Family. Naming convention from the Expansin Working Group (Kende et al, 2004. Plant Mol Bio)
AT3G08620	6.9173	0.0379367	7.50593	0.0168186	0.588637	0.00175747	No	RNA-binding KH domain-containing protein;
AT1G68520	8.65511	0.0430024	9.2433	0.013317	0.58819	0.0128031	No	B-box type zinc finger protein with CCT domain;
AT5G46730	3.6736	0.194884	4.26135	0.126474	0.587751	0.274203	No	glycine-rich protein;
AT5G47220	5.19894	0.159281	5.78607	0.158808	0.587127	0.00248528	No	ethylene responsive element binding factor 2;Encodes a member of the ERF (ethylene response factor) subfamily B-3 of ERF/AP2 transcription factor family (ATERF-2). The protein contains one AP2 domain. Functions as activator of GCC boxâdependent transcription. Positive regulator of JA-responsive defense genes and resistance to F. oxysporum and enhances JA inhibition of root elongation.
AT4G33880	3.40278	0.159527	3.98959	0.135002	0.586811	0.100288	No	ROOT HAIR DEFECTIVE 6-LIKE 2;RSL2 was expressed concurrently with RSL4 and its expression was controlled by RHD6 and RSL1. Required for root-hair growth.
AT5G48010	7.84199	0.0250366	7.25535	0.0593569	-0.586636	0.0130473	No	thalianol synthase 1;Encodes an oxidosqualene cyclase involved in the biosynthesis of thalianol, a tricyclic triterpenoid of unknown function. Overexpression of THAS leads to dwarfing in the aerial tissues of Arabidopsis plants, but increases their root length. THAS is part of a small operon-like cluster of genes (with At5g48000 (THAH) and At5g47990 (THAD)) involved in thalianol metabolism.
AT2G29370	5.79741	0.0772001	5.21206	0.0451473	-0.585358	0.0352565	No	NAD(P)-binding Rossmann-fold superfamily protein;
AT2G47560	5.60929	0.109025	6.19446	0.0496599	0.585172	0.00955915	No	RING/U-box superfamily protein;
AT5G53990	3.92575	0.024122	4.5108	0.066273	0.585047	0.0216308	No	UDP-Glycosyltransferase superfamily protein;
AT4G29180	5.20914	0.0314539	5.79416	0.0390032	0.585018	0.00337471	No	root hair specific 16;
AT3G53402	3.02558	0.143464	3.60989	0.138533	0.584302	0.00139264	Yes	conserved peptide upstream open reading frame 46;Upstream open reading frames (uORFs) are small open reading frames found in the 5' UTR of a mature mRNA, and can potentially mediate translational regulation of the largest, or major, ORF (mORF). CPuORF46 represents a conserved upstream opening reading frame relative to major ORF AT3G53400.1
AT4G02360	5.46461	0.074003	6.04822	0.0356329	0.583615	0.0700502	No	Protein of unknown function, DUF538;
AT1G23940	3.82313	0.10959	4.4065	0.0839957	0.58337	0.000296528	Yes	ARM repeat superfamily protein;
AT5G07330	5.0872	0.105229	5.67055	0.0797831	0.583357	0.205169	No	;
AT3G16120	3.37823	0.236509	3.96004	0.0593694	0.581809	0.0708463	No	Dynein light chain type 1 family protein;
AT3G01570	4.76565	0.0806572	5.34732	0.108066	0.581668	0.193363	No	Oleosin family protein;
AT4G18375	3.53634	0.171107	4.11746	0.0439266	0.58112	0.0316716	No	RNA-binding KH domain-containing protein;
AT2G37900	4.52001	0.125229	3.93893	0.193607	-0.581075	0.139694	No	Major facilitator superfamily protein;
AT3G02550	5.35072	0.116216	5.93176	0.089349	0.581037	0.000396953	Yes	LOB domain-containing protein 41;
AT1G28330	5.93673	0.331892	6.51657	0.221848	0.579838	0.0541229	No	dormancy-associated protein-like 1;dormancy-associated protein (DRM1)
AT1G18750	3.01815	0.102034	3.59714	0.121164	0.578989	0.000575585	Yes	AGAMOUS-like 65;Encodes a member of the MIKC (MADS box, Keratin binding domain, and C terminal domain containing )family of transcriptional regulators. AGL65 is expressed in pollen.It forms heterodimers with other MICK family members (AGL104). Involved in late stages of pollen development and pollen tube growth.
AT5G39220	3.30969	0.268722	2.7307	0.172198	-0.578989	0.0287116	No	alpha/beta-Hydrolases superfamily protein;
AT1G55940	2.30527	0.206197	2.88395	0.124956	0.578688	0.000344845	Yes	cytochrome P450, family 708, subfamily A, polypeptide 1;member of CYP708A
AT3G50060	6.65673	0.116735	7.23514	0.0725587	0.578413	0.237996	No	myb domain protein 77;Encodes a member of the R2R3 transcription factor gene family. Expressed in response to potassium deprivation and auxin. Involved in lateral root development. Interacts with ARF7 and regulates the expression of some auxin responsive genes.
AT5G52170	3.57569	0.0713323	4.1532	0.0473713	0.577507	0.00017232	Yes	homeodomain GLABROUS 7;Encodes a homeobox-leucine zipper family protein belonging to the HD-ZIP IV family.
AT1G11900	3.58565	0.0828551	4.16201	0.0633525	0.576364	0.0553215	No	Tetratricopeptide repeat (TPR)-like superfamily protein;
AT2G16530	4.63661	0.115385	5.21253	0.0175777	0.575921	0.0360271	No	3-oxo-5-alpha-steroid 4-dehydrogenase family protein;
AT1G30550	3.66045	0.0966827	4.23627	0.040644	0.575816	0.0498043	No	S-adenosyl-L-methionine-dependent methyltransferases superfamily protein;
AT1G79770	2.977	0.127703	3.55253	0.17362	0.575523	0.00911807	No	Protein of unknown function (DUF1677);
AT1G31550	5.30306	0.126734	5.87848	0.086675	0.575415	0.0247531	No	GDSL-like Lipase/Acylhydrolase superfamily protein;
AT5G12270	1.84839	0.50948	1.27343	0.0689157	-0.574964	0.176153	No	2-oxoglutarate (2OG) and Fe(II)-dependent oxygenase superfamily protein;
AT4G02830	3.31071	0.10311	3.88509	0.132099	0.574387	0.0476937	No	;
AT5G57560	6.75968	0.0862848	7.33403	0.0673912	0.574347	0.253994	No	Xyloglucan endotransglucosylase/hydrolase family protein;Encodes a cell wall-modifying enzyme, rapidly upregulated in response to environmental stimuli
AT1G56540	3.18784	0.16065	2.61571	0.234652	-0.572127	0.154773	No	Disease resistance protein (TIR-NBS-LRR class) family;
AT1G68840	9.26719	0.0970955	9.83852	0.0347768	0.571331	0.194192	No	related to ABI3/VP1 2;Rav2 is part of a complex that has been named `regulator of the (H+)-ATPase of the vacuolar and endosomal membranes' (RAVE)
AT1G74000	4.24404	0.136278	4.8153	0.166303	0.571254	0.02281	No	strictosidine synthase 3;encodes a protein similar to strictosidine synthase, which is involved in the production of monoterpene indole alkaloids. This gene belongs to a family of 13 members in Arabidopsis.
AT5G06990	1.70842	0.194877	2.27944	0.349105	0.571022	0.13933	No	Protein of unknown function, DUF617;
AT5G08760	2.24766	0.257733	2.81828	0.364406	0.570625	0.340173	No	;
AT4G12240	5.48214	0.0561742	6.05063	0.0316707	0.568492	0.00281946	No	zinc finger (C2H2 type) family protein;
AT1G78790	4.53122	0.0425706	3.96276	0.0263083	-0.568464	0.00688242	No	;
AT2G36660	3.53592	0.0336373	4.1023	0.0869698	0.566378	0.0263594	No	poly(A) binding protein 7;polyadenylate-binding protein, putative / PABP, putative. Member of the class III family of PABP proteins.
AT1G06140	2.49645	0.514171	3.06265	0.323402	0.566199	0.121279	No	Pentatricopeptide repeat (PPR) superfamily protein;
AT4G27280	7.14041	0.102499	7.70635	0.0951729	0.56594	0.38539	No	Calcium-binding EF-hand family protein;
AT1G53680	3.68116	0.0767347	4.24678	0.0256328	0.565623	0.00153754	Yes	glutathione S-transferase TAU 28;Encodes glutathione transferase belonging to the tau class of GSTs. Naming convention according to Wagner et al. (2002).
AT1G24320	3.08167	0.0785254	3.647	0.0575759	0.565331	0.0229947	No	Six-hairpin glycosidases superfamily protein;
AT1G74400	4.05166	0.165947	3.48703	0.187253	-0.564632	0.00647877	No	Tetratricopeptide repeat (TPR)-like superfamily protein;
AT5G43040	4.60938	0.0487181	5.17348	0.0212649	0.564101	0.000545148	Yes	Cysteine/Histidine-rich C1 domain family protein;
AT1G26250	4.40858	0.164134	4.97245	0.0813044	0.563868	0.152757	No	Proline-rich extensin-like family protein;
AT1G53860	3.28576	0.152076	3.84956	0.20709	0.563795	0.132019	No	Remorin family protein;
AT4G18430	5.66189	0.0933004	6.22527	0.0353535	0.563376	0.0110893	No	RAB GTPase homolog A1E;
AT3G11340	7.36948	0.0112892	7.93185	0.0141256	0.562369	4.614e-05	Yes	UDP-Glycosyltransferase superfamily protein;
AT1G69600	4.35838	0.105727	4.92034	0.10502	0.561964	0.00675596	No	zinc finger homeodomain 1;Encodes ZFHD1, a member of the zinc finger homeodomain transcriptional factor family. Binds to the 62 bp promoter region of ERD1 (early responsive to dehydration stress 1). Expression of ZFHD1 is induced by drought, high salinity and abscisic acid.
AT4G19080	3.00923	0.152996	2.44773	0.165442	-0.561499	0.178857	No	Protein of unknown function (DUF594);
AT5G39610	2.86742	0.168369	3.42878	0.0671091	0.561362	0.088126	No	NAC domain containing protein 6;Encodes a NAC-domain transcription factor. Positively regulates aging-induced cell death and senescence in leaves. This gene is upregulated in response to salt stress in wildtype as well as NTHK1 transgenic lines although in the latter case the induction was drastically reduced. It was also upregulated by ABA, ACC and NAA treatment, although in the latter two cases…
AT5G06730	2.59186	0.400847	3.15286	0.105591	0.561001	0.142567	No	Peroxidase superfamily protein;
AT1G72660	4.40841	0.254272	4.96902	0.128828	0.560608	0.0477458	No	P-loop containing nucleoside triphosphate hydrolases superfamily protein;
AT3G15340	4.98842	0.0772464	5.54883	0.0707632	0.560404	0.14849	No	proton pump interactor 2;Hypothetical protein similar to PPI1, a protein that interacts with the plasma membrane H+ ATPase AHA1
AT3G24650	2.49079	0.143909	3.05109	0.213959	0.560296	0.147598	No	AP2/B3-like transcriptional factor family protein;Homologous to the maize transcription factor Viviparous-1. Full length ABI3 protein binds to the highly conserved RY motif [DNA motif CATGCA(TG)], present in many seed-specific promoters, and the B3 domains of this transcription factor is necessary for the specific interaction with the RY element. Transcriptional activity of ABI3 requires the B3 D…
AT5G47960	5.08976	0.0901521	5.64911	0.0464485	0.559357	0.126552	No	RAB GTPase homolog A4C;Encodes a small molecular weight g-protein.
AT1G66400	4.06796	0.158227	4.62684	0.198973	0.558879	0.427858	No	calmodulin like 23;Encodes a calmodulin-like protein. Regulates nitric oxide levels and transition to flowering.
AT3G12820	2.57517	0.472626	3.13387	0.289989	0.558703	0.0426819	No	myb domain protein 10;Member of the R2R3 factor gene family.
AT4G35520	3.28371	0.0742664	2.72519	0.148148	-0.558522	0.0211926	No	MUTL protein homolog 3;DNA mismatch repair protein similar to MutL. Required for normal levels of meiotic crossovers
AT1G53541	2.63264	0.419085	3.19116	0.0320686	0.558522	0.281265	No	;
AT3G21180	4.50571	0.0687618	5.06423	0.0822615	0.558522	0.0486164	No	autoinhibited Ca(2+)-ATPase 9;one of the type IIB calcium pump isoforms. encodes an autoinhibited Ca(2+)-ATPase that contains an N-terminal calmodulin binding autoinhibitory domain.
AT3G09940	4.56256	0.0582659	5.12094	0.0328285	0.558377	0.00709207	No	monodehydroascorbate reductase;Encodes a member of the monodehydroascorbate reductase gene family. Critical for a mutualistic symbiosis between the host Arabidopsis and the root colonizing fungus Piriformospora indica.
AT2G28270	4.39165	0.114034	4.95002	0.106821	0.558372	0.0382811	No	Cysteine/Histidine-rich C1 domain family protein;
AT1G29952	5.38429	0.0341456	4.82618	0.0910525	-0.558114	0.0385735	No	conserved peptide upstream open reading frame 34;Upstream open reading frames (uORFs) are small open reading frames found in the 5' UTR of a mature mRNA, and can potentially mediate translational regulation of the largest, or major, ORF (mORF). CPuORF34 represents a conserved upstream opening reading frame relative to major ORF AT1G29950.2
AT5G57890	5.59945	0.0239914	6.15595	0.0320932	0.556496	0.00452159	No	Glutamine amidotransferase type 1 family protein;
AT2G01660	1.88879	0.320542	2.44526	0.0805223	0.556464	0.0867856	No	plasmodesmata-located protein 6;Encodes a plasmodesmal protein that may be involved in the intercellular movement of molecules through the plasmodesmata. The protein has two DUF26 domains and a single transmembrane domain.
AT5G58750	4.06026	0.0780324	4.61644	0.0590094	0.556182	0.00629624	No	NAD(P)-binding Rossmann-fold superfamily protein;
AT5G67090	3.64365	0.0752403	4.19964	0.0368183	0.555984	0.0042926	No	Subtilisin-like serine endopeptidase family protein;
AT5G15960	5.82245	0.169484	6.37791	0.153922	0.555454	0.000719682	Yes	stress-responsive protein (KIN1) / stress-induced protein (KIN1);cold and ABA inducible protein kin1, possibly functions as an anti-freeze protein. Transcript level of this gene is induced by cold, ABA, dehydration and osmoticum (mannitol). However, protein activity of GUS fused to the promoter of this gene is inhibited by cold treatment, suggesting an inhibition of the protein by increased trans…
AT4G23410	4.75736	0.0668814	5.31252	0.0561255	0.555163	0.0223909	No	tetraspanin5;Member of TETRASPANIN family
AT5G01040	6.76315	0.0332293	7.31784	0.0221274	0.554688	0.0244699	No	laccase 8;putative laccase, knockout mutant showed early flowering
AT3G25790	6.19687	0.0338382	5.64222	0.0399047	-0.554644	0.0281972	No	myb-like transcription factor family protein;
AT3G06070	5.02575	0.111196	5.58007	0.0966739	0.55432	0.00281978	No	;
AT5G25630	3.57565	0.0690741	4.1299	0.054105	0.554245	0.0370328	No	Tetratricopeptide repeat (TPR)-like superfamily protein;
AT4G38960	3.17991	0.480607	3.73384	0.357603	0.553926	0.00248153	No	B-box type zinc finger family protein;
AT3G47110	3.11508	0.084076	2.56119	0.149452	-0.553886	0.0718027	No	Leucine-rich repeat protein kinase family protein;
AT1G71400	7.01391	0.051614	7.56754	0.0293691	0.553624	0.00298384	No	receptor like protein 12;Encodes a CLAVATA2 (CLV2)-related gene. Complements the clv2 mutant when expressed under the control of the CLV2 promoter.
AT3G20730	3.43262	0.215842	2.88083	0.240167	-0.551784	0.0884599	No	Tetratricopeptide repeat (TPR)-like superfamily protein;
AT3G13770	5.44218	0.103417	4.89039	0.281218	-0.551784	0.174704	No	Pentatricopeptide repeat (PPR) superfamily protein;
AT5G58780	2.38096	0.466795	2.93213	0.285511	0.551168	0.0331093	No	Undecaprenyl pyrophosphate synthetase family protein;
AT1G72920	5.67514	0.0922754	6.22527	0.159559	0.55013	0.202096	No	Toll-Interleukin-Resistance (TIR) domain family protein;
AT1G23200	3.56629	0.165093	4.11599	0.0500224	0.549698	0.0551928	No	Plant invertase/pectin methylesterase inhibitor superfamily;
AT4G00650	3.68277	0.0959017	3.13307	0.242058	-0.549698	0.0293895	No	FRIGIDA-like protein;Encodes a major determinant of natural variation in Arabidopsis flowering time. Dominant alleles of FRI confer a vernalization requirement causing plants to overwinter vegetatively. Many early flowering accessions carry loss-of-function fri alleles .Twenty distinct haplotypes that contain non-functional FRI alleles have been identified and the distribution analyzed in over 19…
AT4G15740	2.6935	0.103582	3.24282	0.182854	0.54932	0.0380712	No	Calcium-dependent lipid-binding (CaLB domain) family protein;
AT3G44400	4.65384	0.0166102	5.20269	0.0585456	0.548852	0.0201611	No	Disease resistance protein (TIR-NBS-LRR class) family;
AT1G18860	3.83035	0.074004	4.37739	0.0711028	0.547038	0.00919971	No	WRKY DNA-binding protein 61;member of WRKY Transcription Factor; Group II-b
AT5G24270	4.76191	0.101969	5.30712	0.0904625	0.545208	0.000115782	Yes	Calcium-binding EF-hand family protein;encodes a calcium sensor that is essential for K+ nutrition, K+/Na+ selectivity, and salt tolerance. The protein is similar to calcineurin B. Lines carrying recessive mutations are hypersensitive to Na+ and Li+ stresses and is unable to grow in low K+. The growth defect is rescued by extracellular calcium.
AT1G77405	3.33791	0.105036	3.88289	0.127444	0.544984	0.0157847	No	Pentatricopeptide repeat (PPR) superfamily protein;
AT5G59820	6.19614	0.08761	6.7408	0.0847343	0.544655	0.24045	No	C2H2-type zinc finger family protein;Encodes a zinc finger protein involved in high light and cold acclimation. Overexpression of this putative transcription factor increases the expression level of 9 cold-responsive genes and represses the expression level of 15 cold-responsive genes, including CBF genes. Also, lines overexpressing this gene exhibits a small but reproducible increase in freeze t…
AT1G74810	3.95421	0.178773	3.40972	0.106354	-0.544487	0.0210944	No	HCO3- transporter family;
AT5G48170	2.84334	0.0429466	2.29889	0.299857	-0.544453	0.0947317	No	F-box family protein;encodes an F-box protein whose protein sequence is similar to SLY1, which belongs to SCF-SLY1 E3 ligase complex. SCF-SLY1 E3 ligase degrades DELLA proteins that are involved in promoting growth. Overexpression of SLY2 can partially compensate sly1-10 mutant phenotype of dwarfism.
AT1G58150	4.88615	0.0414623	4.34206	0.148018	-0.544089	0.0532991	No	;
AT1G13520	3.6269	0.120821	4.17075	0.110234	0.543847	0.0118771	No	Protein of unknown function (DUF1262);
AT4G21865	3.14061	0.121879	3.68392	0.0920317	0.543317	0.101146	No	;
AT1G75290	4.57651	0.00560055	4.03327	0.0499135	-0.543236	0.00164505	Yes	NAD(P)-binding Rossmann-fold superfamily protein;encodes a protein whose sequence is similar to an isoflavone reductase
AT2G27035	2.25911	0.0533569	2.80178	0.15826	0.542677	0.0274082	No	early nodulin-like protein 20;Has been classified as a stellacyanin. Has also been classified as an early nodulin-like protein (ENODL), because it does not have a His residue involved in Cu binding. ENODLs are proteins having one plastocyanin-like (PCNL) domain lacking the amino acid residues necessary for Cu binding.
AT1G47480	6.09197	0.0291617	6.63452	0.0240786	0.542551	0.0137349	No	alpha/beta-Hydrolases superfamily protein;
AT5G54740	3.73618	0.442135	3.19381	0.240209	-0.542373	0.585904	No	seed storage albumin 5;
AT1G63080	4.01582	0.0443921	4.55813	0.0683661	0.542313	0.0209081	No	Pentatricopeptide repeat (PPR) superfamily protein;Transacting siRNA generating locus. Is targeted by TAS2-derived ta-siR2140 for cleavage.
AT5G23980	7.32494	0.0428557	7.86678	0.013244	0.541842	0.0317585	No	ferric reduction oxidase 4;Encodes a ferric chelate reductase that is expressed at low levels in roots,shoots and cotyledons, but not flowers. Its transcription is regulated by FIT1.
AT2G01390	4.68716	0.102894	4.14558	0.244518	-0.541576	0.0677218	No	Tetratricopeptide repeat (TPR)-like superfamily protein;
AT1G05700	6.04438	0.0997824	6.58591	0.0467037	0.541528	0.0855281	No	Leucine-rich repeat transmembrane protein kinase protein;
AT2G46400	3.51557	0.219326	4.05658	0.157012	0.541004	0.323039	No	WRKY DNA-binding protein 46;member of WRKY Transcription Factor; Group III
AT2G47140	3.59372	0.17163	4.13451	0.0724469	0.540795	0.0489721	No	NAD(P)-binding Rossmann-fold superfamily protein;
AT5G48110	4.78936	0.0444421	5.32997	0.0616813	0.54061	0.0668044	No	Terpenoid cyclases/Protein prenyltransferases superfamily protein;
AT5G46590	3.8456	0.0840775	4.38572	0.115751	0.540119	0.179455	No	NAC domain containing protein 96;
AT3G10710	5.61514	0.0308354	6.15491	0.0119739	0.539771	0.00468941	No	root hair specific 12;
AT2G41100	6.65849	0.0741833	7.19803	0.0527223	0.539541	0.159057	No	Calcium-binding EF hand family protein;encodes a calmodulin-like protein, with six potential calcium binding domains. Calcium binding shown by Ca(2+)-specific shift in electrophoretic mobility. Expression induced by touch and darkness. Expression may also be developmentally controlled. Expression in growing regions of roots, vascular tissue, root/shoot junctions, trichomes, branch points of the s…
AT4G31620	4.62723	0.27445	4.08811	0.360437	-0.539128	0.00416041	No	Transcriptional factor B3 family protein;
AT4G25010	3.44329	0.0842563	3.98095	0.0917777	0.537659	0.00025135	Yes	Nodulin MtN3 family protein;
AT1G30700	8.41614	0.0108717	8.95369	0.0221212	0.537545	0.00195567	No	FAD-binding Berberine family protein;
AT1G18870	5.44897	0.080912	4.9115	0.074544	-0.537467	0.000423215	Yes	isochorismate synthase 2;Encodes a protein with isochorismate synthase activity involved in phylloquinone biosynthesis. Mutant studies of this gene's function suggest that its function is redundant with that of ICS1 (AT1G7410).
AT1G65370	6.368	0.058153	6.90512	0.0309146	0.537125	0.00140884	Yes	TRAF-like family protein;
AT2G23755	3.82565	0.0514273	3.28866	0.0701809	-0.536986	1.22747e-05	Yes	;
AT5G48000	8.9049	0.00728758	8.36817	0.0364126	-0.536735	0.0234401	No	cytochrome P450, family 708, subfamily A, polypeptide 2;Encodes a member of the CYP708A family of cytochrome P450 enzymes. THAH appears to add a hydroxyl group to the triterpene thalianol. thah1 mutants have an elevated accumulation of thalianol. thah1-1 mutants have longer roots than wild type plants. Thalian-diol and desaturated thalian-diol are lost from the root extracts of thah1-1 mutants. O…
AT2G04040	4.09516	0.126527	3.5587	0.377763	-0.536453	0.289724	No	MATE efflux family protein;AtDTX1 (At2g04040) has been identified as a detoxifying efflux carrier for plant-derived antibiotics and other toxic compounds, including CD2+.
AT3G14580	4.10294	0.179955	3.56651	0.249858	-0.536431	0.159802	No	Pentatricopeptide repeat (PPR) superfamily protein;
AT5G27000	5.10881	0.032154	5.64498	0.0126418	0.536168	0.00420054	No	kinesin 4;Encodes a kinesin-like protein that binds microtubules in an ATP-dependent manner.
AT2G17442	2.9418	0.144635	3.47789	0.0971072	0.536095	0.000116206	Yes	;
AT1G70290	4.09126	0.162488	4.62682	0.163598	0.535562	0.00642119	No	trehalose-6-phosphatase synthase S8;Encodes an enzyme putatively involved in trehalose biosynthesis. Though the protein has both trehalose-6-phosphate synthase (TPS)-like and trehalose-6-phosphate phosphatase (TPP)-like domains, neither activity has been detected in enzymatic assays nor has the protein been able to complement yeast TPS or TPP mutants.
AT5G60730	4.10025	0.0973815	3.56519	0.0582568	-0.535059	0.0671769	No	Anion-transporting ATPase;
AT4G28410	2.97292	0.0572957	3.50686	0.109921	0.533944	0.0780523	No	Tyrosine transaminase family protein;
AT3G57760	3.80973	0.1562	4.34301	0.0690191	0.533282	0.170818	No	Protein kinase superfamily protein;
AT3G47210	3.40769	0.14253	3.93996	0.0189448	0.532263	0.0717314	No	Plant protein of unknown function (DUF247);
AT1G48690	4.32948	0.17619	4.86135	0.120336	0.53187	0.00926957	No	Auxin-responsive GH3 family protein;
AT2G22330	9.33977	0.0241487	9.87135	0.00890219	0.531578	0.00261402	No	cytochrome P450, family 79, subfamily B, polypeptide 3;Encodes a cytochrome P450. Involved in tryptophan metabolism. Converts Trp to indole-3-acetaldoxime (IAOx), a precursor to IAA and indole glucosinolates.
AT4G31320	3.58165	0.114732	4.11299	0.110149	0.531336	0.075323	No	SAUR-like auxin-responsive protein family ;
AT4G24580	4.07747	0.0595302	4.60873	0.0552228	0.531265	0.0159343	No	Rho GTPase activation protein (RhoGAP) with PH domain;Encodes a Rho GTPase-activating protein that interacts with ROP1 (a Rho GTPase) and regulates pollen tube development. This protein can be observed at the apical tip of growing pollen tubes and on endocytic vesicles traveling to this region of the pollen tube.
AT2G27690	3.28574	0.12692	2.75496	0.258134	-0.530781	0.0836509	No	cytochrome P450, family 94, subfamily C, polypeptide 1;Encodes a CYP94C1. Has highest omega-hydroxylase activity with 9,10-epoxystearic acid, while also metabolized lauric acid (C12:0) and C18 unsaturated fatty acids. Gene expression is induced in response to wounding and jasmonic acid treatment.
AT5G46330	5.02299	0.0676492	4.4923	0.0326071	-0.530694	0.0556036	No	Leucine-rich receptor-like protein kinase family protein;Encodes a leucine-rich repeat serine/threonine protein kinase that is expressed ubiquitously. FLS2 is involved in MAP kinase signalling relay involved in innate immunity. Essential in the perception of flagellin, a potent elicitor of the defense response. FLS2 is directed for degradation by the bacterial ubiquitin ligase AvrPtoB.
AT4G26320	3.9877	0.0466097	3.45777	0.173383	-0.529927	0.149935	No	arabinogalactan protein 13;
AT5G66840	4.44008	0.124747	4.9684	0.0827588	0.528321	0.204007	No	SAP domain-containing protein;
AT1G51270	2.15317	0.584243	2.68149	0.33658	0.528321	0.319304	No	structural molecules;transmembrane receptors;structural molecules;
AT1G53480	4.27168	0.0522003	3.74393	0.101976	-0.527742	0.0476765	No	mto 1 responding down 1;Encodes MRD1 (mto 1 responding down). Down-regulated in mto1-1 mutant that over-accumulates soluble methionine.
AT4G07960	3.91194	0.196881	4.43921	0.101888	0.527265	0.222026	No	Cellulose-synthase-like C12;encodes a gene similar to cellulose synthase
AT3G50640	4.81061	0.0520098	5.33721	0.0203	0.5266	0.0136358	No	;
AT5G51440	5.39704	0.0393228	5.92296	0.08325	0.525925	0.0478625	No	HSP20-like chaperones superfamily protein;
AT5G35732	4.52757	0.0394151	5.05285	0.0564489	0.525279	0.0432477	No	;
AT2G37980	4.81965	0.0628012	5.34432	0.0364101	0.524677	0.00391074	No	O-fucosyltransferase family protein;
AT5G67140	3.68957	0.391876	4.21232	0.181631	0.522752	0.134405	No	F-box/RNI-like superfamily protein;
AT3G22640	0.751488	2.11233	1.27384	1.05708	0.522347	0.645903	No	cupin family protein;
AT2G02990	4.43182	0.27273	4.95393	0.206721	0.522116	0.493465	No	ribonuclease 1;member of the ribonuclease T2 family, responds to inorganic phosphate starvation, and inhibits production of anthocyanin. Also involved in wound-induced signaling independent of jasmonic acid.
AT4G21020	7.23517	0.0264845	7.75685	0.0682918	0.521678	0.0398853	No	Late embryogenesis abundant protein (LEA) family protein;
AT1G13300	7.03422	0.0425689	6.51288	0.100279	-0.521339	0.0225934	No	myb-like transcription factor family protein;Overexpression confers hypersensitivity to low phosphate-elicited inhibition of primary root growth.
AT1G73500	8.67257	0.0926015	9.19334	0.0846081	0.520761	0.100078	No	MAP kinase kinase 9;member of MAP Kinase Kinase family. Autophosphorylates and also phosphorylates MPK3 and MPK6. Independently involved in ethylene and calmalexin biosynthesis. Induces transcription of ACS2, ACS6, ERF1, ERF2, ERF5, ERF6, CYP79B2, CYP79B3, CYP71A13 and PAD3.
AT2G17430	2.80735	0.121598	3.32797	0.228184	0.520626	0.113455	No	Seven transmembrane MLO family protein;A member of a large family of seven-transmembrane domain proteins specific to plants, homologs of the barley mildew resistance locus o (MLO) protein. The Arabidopsis genome contains 15 genes encoding MLO proteins, with localization in plasma membrane. Phylogenetic analysis revealed four clades of closely-related AtMLO genes. ATMLO7 belongs to the clade III, …
AT4G39670	2.57001	0.143555	3.09058	0.0807319	0.520567	0.0832749	No	Glycolipid transfer protein (GLTP) family protein;
AT1G15460	3.30388	0.173864	3.82401	0.133488	0.520126	0.105303	No	HCO3- transporter family;Encodes a efflux-type boron transporter. Over-expression improved plant growth under B toxic conditions.
AT4G12840	3.65609	0.0722285	4.17606	0.0371748	0.519972	0.00339198	No	Protein of unknown function (DUF707);
AT1G76610	4.39277	0.0860533	3.87465	0.0918407	-0.518125	0.158706	No	Protein of unknown function, DUF617;
AT3G44260	7.87429	0.150854	8.39175	0.155775	0.517459	0.637766	No	Polynucleotidyl transferase, ribonuclease H-like superfamily protein;
AT5G48570	8.07334	0.0833898	8.59035	0.0812417	0.517011	0.176292	No	FKBP-type peptidyl-prolyl cis-trans isomerase family protein;
AT4G03940	5.03952	0.104871	4.52254	0.127661	-0.516988	0.094743	No	;
AT1G52270	5.21623	0.137448	5.733	0.0353377	0.516766	0.0944025	No	;
AT3G57640	2.94008	0.22993	2.4234	0.572839	-0.516678	0.153221	No	Protein kinase superfamily protein;
AT4G26288	3.38985	0.121807	3.9065	0.0531668	0.516656	0.0434415	No	;
AT5G43910	4.88788	0.0334256	5.40445	0.0313836	0.516569	0.019049	No	pfkB-like carbohydrate kinase family protein;
AT5G08310	3.87894	0.0542805	3.3624	0.177786	-0.516539	0.0436564	No	Tetratricopeptide repeat (TPR)-like superfamily protein;
AT5G19190	6.49352	0.184652	7.00955	0.156045	0.51603	0.00340237	No	;
AT3G29670	4.23867	0.0548037	4.7547	0.0202358	0.516024	0.00167453	Yes	HXXXD-type acyl-transferase family protein;
AT1G05420	3.8197	0.134459	3.30387	0.0826902	-0.515829	0.0314499	No	ovate family protein 12;
AT3G03180	3.88023	0.100892	4.39586	0.0427855	0.515631	0.0837135	No	Got1/Sft2-like vescicle transport protein family;
AT3G07530	5.6672	0.0969695	6.182	0.0658484	0.5148	0.249466	No	;
AT4G00910	3.86426	0.32279	4.37905	0.242418	0.514791	0.0224921	No	Aluminium activated malate transporter family protein;
AT4G24570	5.96633	0.152247	6.48098	0.189722	0.514644	0.581745	No	dicarboxylate carrier 2;Encodes one of the mitochondrial dicarboxylate carriers (DIC): DIC1 (AT2G22500), DIC2 (AT4G24570), DIC3 (AT5G09470).
AT3G26220	4.69912	0.166845	5.21179	0.0796344	0.512669	0.0955288	No	cytochrome P450, family 71, subfamily B, polypeptide 3;cytochrome P450 monooxygenase
AT1G15520	5.16341	0.0699134	5.67592	0.157359	0.51251	0.0778539	No	pleiotropic drug resistance 12;ABC transporter family involved in ABA transport and resistance to lead. Localizes to plasma membrane. Upregulated by lead. Expressed in leaves, flowers, stomata and roots.
AT5G40960	4.51644	0.0147618	4.00478	0.0313981	-0.511658	4.90888e-05	Yes	Protein of unknown function (DUF 3339);
AT1G48500	4.66199	0.0458232	5.17349	0.0813114	0.511494	0.00622122	No	jasmonate-zim-domain protein 4;
AT2G26150	4.20277	0.0752247	4.71371	0.176034	0.510947	0.100561	No	heat shock transcription factor A2;member of Heat Stress Transcription Factor (Hsf) family. Involved in response to misfolded protein accumulation in the cytosol. Regulated by alternative splicing and non-sense-mediated decay.
AT5G02190	4.7947	0.0466134	4.28391	0.100158	-0.510795	0.0910782	No	Eukaryotic aspartyl protease family protein;encodes an aspartic protease, has an important role in determining cell fate during embryonic development and in reproduction processes. The loss-of-function mutation of PCS1 causes degeneration of both male and female gametophytes and excessive cell death of developing embryos during torpedo stage.
AT3G50890	6.90969	0.0253826	6.3997	0.0560099	-0.509989	0.025097	No	homeobox protein 28;
AT2G27500	3.09167	0.12569	3.60165	0.0842721	0.509974	0.0158676	No	Glycosyl hydrolase superfamily protein;
AT5G51795	5.23763	0.0406384	4.72894	0.0632406	-0.50869	0.0483896	No	DNA/RNA-binding protein Kin17, conserved region;
AT5G39090	3.52333	0.0457088	3.01464	0.191515	-0.50869	0.0499589	No	HXXXD-type acyl-transferase family protein;
AT2G46940	2.61105	0.0804195	3.11891	0.21729	0.507854	0.181424	No	;
AT5G46160	2.57755	0.0787439	3.08531	0.012559	0.507759	0.00465137	No	Ribosomal protein L14p/L23e family protein;
AT2G18210	3.79348	0.0890286	3.28597	0.312299	-0.507504	0.308684	No	;
AT1G60190	4.3779	0.118	4.88498	0.0560405	0.507077	0.112007	No	ARM repeat superfamily protein;
AT1G76420	4.73243	0.0769438	4.22566	0.115168	-0.506767	0.195771	No	NAC (No Apical Meristem) domain transcriptional regulator superfamily protein;Identified in an enhancer trap line; member of the NAC family of proteins. Expressed at the boundary between the shoot meristem and lateral organs and the polar nuclei in the embryo sac.
AT4G18340	5.73256	0.0516036	6.23925	0.0332503	0.506692	0.0649197	No	Glycosyl hydrolase superfamily protein;
AT1G70500	2.60535	0.148667	3.11197	0.156986	0.506622	0.221249	No	Pectin lyase-like superfamily protein;
AT3G47480	3.5865	0.0698918	4.09217	0.248422	0.505673	0.378645	No	Calcium-binding EF-hand family protein;
AT1G73860	4.6988	0.1113	5.20394	0.128055	0.505141	0.105592	No	P-loop containing nucleoside triphosphate hydrolases superfamily protein;
AT1G21540	3.98546	0.116546	4.49049	0.175603	0.505033	0.147285	No	AMP-dependent synthetase and ligase family protein;
AT2G03720	3.15864	0.16248	3.66327	0.121606	0.504626	0.0150449	No	Adenine nucleotide alpha hydrolases-like superfamily protein;Involved in root hair development
AT3G05727	7.6186	0.031885	7.11424	0.0354674	-0.504365	0.00115662	Yes	S locus-related glycoprotein 1 (SLR1) binding pollen coat protein family;Encodes a defensin-like (DEFL) family protein.
AT2G28990	3.69921	0.0665287	4.20352	0.0196625	0.504307	0.00374836	No	Leucine-rich repeat protein kinase family protein;
AT1G79180	3.35784	0.0791064	3.86203	0.0819828	0.504185	0.000366849	Yes	myb domain protein 63;Member of the R2R3 factor gene family.
AT1G01340	3.53117	0.195063	4.03533	0.196879	0.504153	0.000540932	Yes	cyclic nucleotide gated channel 10;member of Cyclic nucleotide gated channel family
AT5G41315	4.7532	0.0286481	5.25638	0.0711327	0.503185	0.0530819	No	basic helix-loop-helix (bHLH) DNA-binding superfamily protein;encodes a basic helix loop helix domain protein that interacts with GL1 in trichome development.
AT3G13760	5.11829	0.0435965	5.62144	0.0471511	0.503145	0.00018175	Yes	Cysteine/Histidine-rich C1 domain family protein;
AT3G16510	5.12937	0.0382091	5.63218	0.0322463	0.502807	0.0310118	No	Calcium-dependent lipid-binding (CaLB domain) family protein;
AT1G30730	4.84828	0.0245322	5.35077	0.0268515	0.502495	0.00651958	No	FAD-binding Berberine family protein;
AT3G12955	2.88435	0.16141	3.38667	0.119355	0.50232	6.90433e-05	Yes	SAUR-like auxin-responsive protein family ;
AT5G04970	3.70456	0.121705	4.20688	0.0913695	0.50232	0.0220035	No	Plant invertase/pectin methylesterase inhibitor superfamily;
AT5G19520	6.32859	0.0305087	6.8305	0.0370618	0.501911	0.0509122	No	mechanosensitive channel of small conductance-like 9;
AT1G48670	3.48512	0.301386	2.98323	0.328116	-0.501889	0.031801	No	auxin-responsive GH3 family protein;
AT5G46530	4.46333	0.143741	4.9651	0.0684335	0.501773	0.0224456	No	AWPM-19-like family protein;
AT1G08310	4.41272	0.175931	3.91098	0.171883	-0.501745	0.260565	No	alpha/beta-Hydrolases superfamily protein;
AT4G33730	4.23443	0.0266472	3.73363	0.0319245	-0.5008	0.00229992	No	CAP (Cysteine-rich secretory proteins, Antigen 5, and Pathogenesis-related 1 protein) superfamily protein;
AT3G29100	4.093	0.11104	4.59282	0.0431366	0.499822	0.0501633	No	vesicle transport V-snare 13;Encodes a member of the Arabidopsis v-SNARE (vesicle soluble NSF attachment protein receptor) family that has 3 members: VTI11, VTI12, and VTI13. This gene is not expressed at levels detectable by RT-PCR. However, one EST corresponding to this gene has been isolated.
AT1G63295	2.18381	0.367704	2.68359	0.017741	0.499787	0.216647	No	Remorin family protein;
AT5G38550	4.68538	0.0240207	5.18509	0.00638552	0.499714	0.000970653	Yes	Mannose-binding lectin superfamily protein;
AT1G10970	4.98196	0.0249368	4.48237	0.0376169	-0.49959	2.23308e-05	Yes	zinc transporter 4 precursor;A member of Zrt- and Irt-related protein (ZIP) family. transcript is induced in response to zinc deficiency in the root and shoot. Expression is regulated by copper, but response to copper deficiency is detected only after three weeks of deficiency.
AT1G69570	5.12478	0.138452	5.62432	0.123248	0.499539	2.35155e-05	Yes	Dof-type zinc finger DNA-binding family protein;
AT3G50120	3.32532	0.384579	3.82449	0.380333	0.499167	0.133216	No	Plant protein of unknown function (DUF247);
AT5G09470	3.11194	0.0674754	2.61277	0.0974222	-0.499167	0.00639648	No	dicarboxylate carrier 3;Encodes one of the mitochondrial dicarboxylate carriers (DIC): DIC1 (AT2G22500), DIC2 (AT4G24570), DIC3 (AT5G09470).
AT1G26260	4.62346	0.0840479	5.12263	0.0742588	0.499167	0.00313773	No	cryptochrome-interacting basic-helix-loop-helix 5;Encodes CIB5 (cryptochrome-interacting basic-helix-loop-helix). Related to CIB1 (AT4G34530). CIB5 interacts with CRY2 and forms heterodimer with CIB1 in vitro. Regulates flowering time redundantly with CIB1.
AT4G16146	5.44189	0.455219	5.94095	0.415029	0.499059	4.74867e-06	Yes	cAMP-regulated phosphoprotein 19-related protein;
AT3G12720	1.04139	0.480197	1.54044	0.230561	0.499052	0.189043	No	myb domain protein 67;Member of the R2R3 factor gene family.
AT5G58910	5.11542	0.0961667	4.61681	0.182508	-0.498607	0.0268949	No	laccase 16;putative laccase, a member of laccase family of genes (17 members in Arabidopsis).
AT1G69350	3.72529	0.177817	4.22376	0.0972708	0.49847	0.00925235	No	Tetratricopeptide repeat (TPR)-like superfamily protein;
AT3G50810	4.24237	0.106062	3.74404	0.11284	-0.498331	0.0010612	Yes	Uncharacterised protein family (UPF0497);
AT1G14960	6.62673	0.0175255	7.12466	0.00736666	0.497927	0.000326356	Yes	Polyketide cyclase/dehydrase and lipid transport superfamily protein;
AT5G61260	4.12319	0.0387119	4.62085	0.0726828	0.497661	0.0044299	No	Plant calmodulin-binding protein-related;
AT4G21400	4.35825	0.0547981	4.85573	0.0938062	0.497471	0.0127959	No	cysteine-rich RLK (RECEPTOR-like protein kinase) 28;Encodes a cysteine-rich receptor-like protein kinase.
AT2G43870	3.25778	0.0341409	3.75518	0.0899366	0.497402	0.0499048	No	Pectin lyase-like superfamily protein;
AT3G56550	4.4389	0.215193	4.93593	0.0431224	0.497028	0.17966	No	Pentatricopeptide repeat (PPR) superfamily protein;
AT1G03270	4.59105	0.0643137	5.08728	0.0688423	0.496232	0.0860682	No	CBS domain-containing protein with a domain of unknown function (DUF21);
AT1G01200	5.23811	0.0406908	4.74194	0.0245155	-0.496171	0.00999075	No	RAB GTPase homolog A3;
AT2G45210	4.118	0.0685365	4.6134	0.018323	0.495397	0.00931644	No	SAUR-like auxin-responsive protein family ;
AT5G35940	4.08895	0.0789899	4.58429	0.043318	0.495339	0.0126445	No	Mannose-binding lectin superfamily protein;
AT5G18670	7.55318	0.0921087	8.04843	0.0805604	0.495257	0.00132816	Yes	beta-amylase 3;putative beta-amylase BMY3 (BMY3)
AT3G13420	2.03939	0.264224	2.53454	0.082591	0.495142	0.0515414	No	;
AT3G50230	0.674877	0.646971	0.179735	1.52	-0.495142	0.00499375	No	Leucine-rich repeat protein kinase family protein;
AT3G21510	5.08418	0.0436223	5.57786	0.0723109	0.493681	0.0486073	No	histidine-containing phosphotransmitter 1;Encodes AHP1, one of the six Arabidopsis thaliana histidine phosphotransfer proteins (AHPs). AHPs function as redundant positive regulators of cytokinin signaling. Members of the AHP gene family include: AT3G21510 (AHP1), AT3G29350 (AHP2), AT5G39340 (AHP3), AT3G16360 (AHP4), AT1G03430 (AHP5) and AT1G80100 (AHP6).
AT3G15358	3.56997	0.246532	4.06334	0.0124274	0.493378	0.238634	No	;
AT1G66930	2.72698	0.151012	3.22017	0.0576886	0.493199	0.0710651	No	Protein kinase superfamily protein;
AT5G10760	5.29051	0.112018	4.79746	0.327443	-0.493053	0.339576	No	Eukaryotic aspartyl protease family protein;
AT2G15370	4.05681	0.100184	4.54949	0.0336987	0.492682	0.0857609	No	fucosyltransferase 5;Predicted fucosyltransferase, based on similarity to FUT1, but not functionally redundant with FUT1.
AT1G14640	4.19068	0.0426396	3.69804	0.158601	-0.492639	0.144332	No	SWAP (Suppressor-of-White-APricot)/surp domain-containing protein;
AT2G40085	2.395	0.605342	1.90251	1.13949	-0.492496	0.168569	No	;
AT5G52545	3.62193	0.12077	4.11433	0.063756	0.492402	0.0680201	No	;
AT4G04925	7.23097	0.0142169	6.73911	0.0560924	-0.49186	0.0119228	No	;
AT1G01520	4.01048	0.524571	4.50204	0.366225	0.491567	0.217105	No	Homeodomain-like superfamily protein;
AT3G49640	4.93563	0.107385	5.42698	0.0403338	0.491348	0.0312946	No	Aldolase-type TIM barrel family protein;
AT1G62350	4.61371	0.11633	4.1224	0.109583	-0.49131	0.226356	No	Pentatricopeptide repeat (PPR) superfamily protein;
AT2G46310	5.53396	0.0367768	5.04311	0.0161264	-0.490847	0.0113257	No	cytokinin response factor 5;CRF5 encodes one of the six cytokinin response factors. It is transcriptionally upregulated in response to cytokinin. CRF5 belongs to the AP2/ERF superfamily of the transcriptional factors. CRF proteins rapidly relocalize to the nucleus in response to cytokinin. Analysis of loos-of-function mutants revealed that the CRFs function redundantly to regulate the development…
AT3G07273	3.51894	0.246325	4.00972	0.0874987	0.490779	0.0840321	No	;
AT1G68120	3.64799	0.0918245	4.13866	0.0248916	0.490677	0.0500823	No	basic pentacysteine 3;
AT3G49580	6.01652	0.0691622	5.52641	0.0890672	-0.490101	0.25122	No	response to low sulfur 1;
AT1G33612	3.49588	0.0562784	3.00605	0.0369999	-0.489828	0.0103037	No	Leucine-rich repeat (LRR) family protein;
AT1G69790	2.64712	0.087754	2.15729	0.338347	-0.489828	0.229729	No	Protein kinase superfamily protein;
AT3G02070	4.18236	0.0399647	4.67209	0.0825494	0.489736	0.0625449	No	Cysteine proteinases superfamily protein;
AT3G28340	6.01971	0.0916639	6.50892	0.0889629	0.489204	0.259716	No	galacturonosyltransferase-like 10;Encodes a protein with putative galacturonosyltransferase activity.
AT1G28470	4.84216	0.0649015	5.33007	0.0607674	0.487903	0.118204	No	NAC domain containing protein 10;
AT4G18372	3.79736	0.071671	4.28523	0.0741786	0.487868	0.110519	No	Small nuclear ribonucleoprotein family protein;
AT4G23130	4.72577	0.0372096	4.2381	0.185152	-0.487674	0.154175	No	cysteine-rich RLK (RECEPTOR-like protein kinase) 5;Encodes a receptor-like protein kinase. Naming convention from Chen et al 2003 (PMID 14756307)
AT1G18200	4.27245	0.123486	4.7598	0.054785	0.487349	0.0631173	No	RAB GTPase homolog A6B;
AT5G47450	6.4752	0.0428079	6.96217	0.105367	0.486964	0.0688349	No	tonoplast intrinsic protein 2;3;Tonoplast intrinsic protein, transports ammonium (NH3) and methylammonium across the tonoplast membrane, gene expression shows diurnal regulation and is upregulated by ammonium (NH3).
AT1G76240	5.3339	0.120729	4.84725	0.267894	-0.486642	0.143096	No	Arabidopsis protein of unknown function (DUF241);
AT3G59650	5.89718	0.020325	5.4113	0.0237278	-0.485882	7.37402e-06	Yes	mitochondrial ribosomal protein L51/S25/CI-B8 family protein;
AT2G27010	2.80386	0.0745648	3.28959	0.0768939	0.485727	0.0180932	No	cytochrome P450, family 705, subfamily A, polypeptide 9;member of CYP705A
AT4G04370	5.8985	0.0274089	5.41338	0.0946797	-0.485128	0.0398126	No	Tetratricopeptide repeat (TPR)-like superfamily protein;
AT1G71692	3.81381	0.0676567	4.29843	0.0157522	0.484627	0.00680656	No	AGAMOUS-like 12;Encodes a member of the MADS box family of transcription factors. Involved in root cell differentiation and flowering time. Loss of function mutations have abnormal cellular differentiation in the roots and are late flowering. AGL12 along with AGL14, and AGL17 is preferentially expressed in root tissues and represent the only characterized MADS box genes expressed in roots.
AT3G49890	4.07398	0.0945155	4.55833	0.00555321	0.484355	0.0313667	No	;
AT4G35970	2.34944	0.146302	2.83376	0.181434	0.484315	0.00290082	No	ascorbate peroxidase 5;Encodes a microsomal ascorbate peroxidase APX5. Ascorbate peroxidases are enzymes that scavenge hydrogen peroxide in plant cells. Eight types of APX have been described for Arabidopsis: three cytosolic (APX1, APX2, APX6), two chloroplastic types (stromal sAPX, thylakoid tAPX), and three microsomal (APX3, APX4, APX5) isoforms.
AT4G16270	4.40725	0.0966106	4.8913	0.0976617	0.484046	0.222734	No	Peroxidase superfamily protein;
AT3G13782	2.84938	0.123285	3.33323	0.193212	0.483858	0.260136	No	nucleosome assembly protein1;4;
AT3G49740	6.28609	0.114673	5.80225	0.188303	-0.483837	0.0334143	No	Tetratricopeptide repeat (TPR)-like superfamily protein;
AT1G25560	7.46976	0.0752281	7.95304	0.0665855	0.483279	0.1507	No	AP2/B3 transcription factor family protein;Encodes a member of the RAV transcription factor family that contains AP2 and B3 binding domains. Involved in the regulation of flowering under long days. Loss of function results in early flowering. Overexpression causes late flowering and repression of expression of FT. Novel transcriptional regulator involved in ethylene signaling. Promoter bound by E…
AT5G19870	5.01253	0.112065	4.52937	0.0441266	-0.483159	0.100834	No	Family of unknown function (DUF716) ;
AT2G41150	2.83121	0.0838318	3.31432	0.0866307	0.483108	0.0680652	No	;
AT5G37400	5.43626	0.0409091	4.95318	0.0918193	-0.483081	0.0206459	No	Family of unknown function (DUF577);
AT3G07930	3.9289	0.0631622	4.41196	0.0357273	0.483058	0.0320302	No	DNA glycosylase superfamily protein;
AT1G14390	4.15676	0.044697	4.63941	0.0963377	0.482649	0.133954	No	Leucine-rich repeat protein kinase family protein;
AT4G06746	2.65884	0.305421	3.14024	0.255231	0.481395	3.33174e-05	Yes	related to AP2 9;encodes a member of the DREB subfamily A-5 of ERF/AP2 transcription factor family (RAP2.9). The protein contains one AP2 domain. There are 16 members in this subfamily including RAP2.1 and RAP2.10.
AT3G12830	4.11921	0.154021	4.60041	0.0926258	0.481202	0.271691	No	SAUR-like auxin-responsive protein family ;
AT3G52905	4.32605	0.104219	4.80644	0.0518644	0.480384	0.0118492	No	Polynucleotidyl transferase, ribonuclease H-like superfamily protein;
AT2G38790	3.79847	0.14122	4.27866	0.0730245	0.480191	0.0527655	No	;
AT3G23120	3.02264	0.072299	3.50275	0.338566	0.480113	0.439226	No	receptor like protein 38;
AT3G28220	7.06266	0.0708458	7.54271	0.0438838	0.480042	0.102772	No	TRAF-like family protein;
AT1G12950	4.05944	0.0282389	4.53881	0.0141213	0.479374	0.00179453	No	root hair specific 2;
AT3G13610	7.25912	0.059065	7.73848	0.0211319	0.479356	0.0139388	No	2-oxoglutarate (2OG) and Fe(II)-dependent oxygenase superfamily protein;
AT3G50050	5.88132	0.0196498	5.40221	0.0274399	-0.479115	0.0103906	No	Eukaryotic aspartyl protease family protein;
AT2G24550	10.7041	0.0134944	11.1825	0.0336677	0.47841	0.0128291	No	;
AT5G67450	3.43639	0.117681	3.91441	0.0381445	0.478027	0.0178562	No	zinc-finger protein 1;Encodes zinc-finger protein. mRNA levels are elevated in response to low temperature, cold temperatures and high salt. The protein is localized to the nucleus and acts as a transcriptional repressor.
AT1G31750	3.18581	0.0591398	2.7084	0.272104	-0.477416	0.259115	No	proline-rich family protein;
AT4G03340	4.88874	0.0228916	5.36578	0.0448434	0.477039	0.0285539	No	Core-2/I-branching beta-1,6-N-acetylglucosaminyltransferase family protein;
AT1G53200	5.43906	0.0150745	5.9156	0.0457608	0.476533	0.0116019	No	;
AT4G28330	3.80566	0.135743	3.32938	0.0656379	-0.476281	0.187308	No	;
AT5G24910	3.35468	0.159047	3.83085	0.121336	0.476167	0.206931	No	cytochrome P450, family 714, subfamily A, polypeptide 1;member of CYP714A
AT3G26840	5.12889	0.0139039	5.60501	0.0819538	0.476122	0.0516097	No	Esterase/lipase/thioesterase family protein;
AT3G20480	4.09428	0.0457536	4.57005	0.0690346	0.475765	0.0137263	No	tetraacyldisaccharide 4'-kinase family protein;
AT2G42370	3.53031	0.129736	4.00545	0.0427948	0.475138	0.0188261	No	;
AT3G46230	5.02519	0.320776	5.50029	0.194005	0.475102	0.194814	No	heat shock protein 17.4;member of the class I small heat-shock protein (sHSP) family, which accounts for the majority of sHSPs in maturing seeds
AT5G19110	3.00157	0.149878	2.52654	0.0550737	-0.47503	0.116632	No	Eukaryotic aspartyl protease family protein;
AT5G03795	1.6167	0.331518	2.09112	0.147268	0.474419	0.234276	No	Exostosin family protein;
AT1G72940	5.76278	0.0592763	6.23717	0.0729991	0.47439	0.0752213	No	Toll-Interleukin-Resistance (TIR) domain-containing protein;
AT4G19460	3.66495	0.14006	3.19062	0.172425	-0.47433	0.0397523	No	UDP-Glycosyltransferase superfamily protein;
AT1G72900	7.13632	0.0977552	7.61055	0.163517	0.47423	0.240072	No	Toll-Interleukin-Resistance (TIR) domain-containing protein;
AT5G39980	6.78009	0.0677668	6.30612	0.0935522	-0.473978	0.014837	No	Tetratricopeptide repeat (TPR)-like superfamily protein;
AT5G40405	3.85682	0.173987	4.32978	0.131366	0.472953	0.00256888	No	Tetratricopeptide repeat (TPR)-like superfamily protein;
AT3G59390	3.56727	0.134859	4.04	0.00509096	0.472729	0.0658093	No	;
AT4G37260	8.7511	0.086253	9.22347	0.0781443	0.472365	0.0100098	No	myb domain protein 73;Member of the R2R3 factor gene family.
AT3G13430	5.05619	0.0489413	5.52852	0.0110483	0.472326	0.00489711	No	RING/U-box superfamily protein;
AT1G17520	4.79408	0.0605156	5.26592	0.0507775	0.471839	0.0301275	No	Homeodomain-like/winged-helix DNA-binding family protein;
AT2G39705	4.29052	0.0483794	4.76204	0.0580857	0.471518	0.00582512	No	ROTUNDIFOLIA like 8;
AT5G48490	5.26355	0.332717	5.73499	0.320863	0.471435	0.00141834	Yes	Bifunctional inhibitor/lipid-transfer protein/seed storage 2S albumin superfamily protein;
AT1G64210	4.2335	0.0172673	3.76215	0.0198267	-0.471354	0.000920512	Yes	Leucine-rich repeat protein kinase family protein;
AT4G18425	4.78871	0.115035	5.25978	0.125085	0.471065	0.392672	No	Protein of unknown function (DUF679);
AT1G05260	7.92914	0.0158544	8.40018	0.00891558	0.471042	5.36853e-05	Yes	Peroxidase superfamily protein;Encodes a cold-inducible cationic peroxidase that is involved in the stress response. In response to low temperature, RCI3 transcripts accumulate in the aerial part and in roots of etiolated seedlings but only in roots of light-grown seedlings.
AT1G10210	6.71005	0.0285984	6.23922	0.0661751	-0.470832	0.00692366	No	mitogen-activated protein kinase 1;Encodes ATMPK1.
AT1G06980	3.88754	0.097237	3.41672	0.0978841	-0.470821	0.000501182	Yes	;
AT3G09925	6.40012	0.0378208	6.87041	0.0291	0.470293	0.000333913	Yes	Pollen Ole e 1 allergen and extensin family protein;
AT5G43160	3.71421	0.0336097	3.24404	0.102629	-0.470174	0.0593026	No	Family of unknown function (DUF566) ;
AT2G26420	4.5813	0.196235	5.05133	0.0474374	0.470033	0.239572	No	1-phosphatidylinositol-4-phosphate 5-kinase 3;Encodes a phosphatidylinositol-4-phosphate 5-kinase. Exclusively expressed in roots. Essential for root hair growth.
AT2G34910	3.42518	0.0402507	3.89501	0.0452552	0.469833	0.018944	No	;
AT3G25013	3.80135	0.0942946	4.27114	0.138739	0.469797	0.136734	No	Synaptobrevin family protein;
AT5G40100	2.73636	0.186547	3.20616	0.111542	0.469797	0.0437154	No	Disease resistance protein (TIR-NBS-LRR class) family;
AT3G43110	4.96572	0.0657766	4.49595	0.126653	-0.469775	0.16929	No	;
AT3G55980	8.39356	0.0620035	8.86298	0.0557229	0.469421	0.116817	No	salt-inducible zinc finger 1;
AT2G20720	4.23777	0.0935349	4.70713	0.0796703	0.469362	0.0202004	No	Pentatricopeptide repeat (PPR) superfamily protein;
AT2G41730	4.19187	0.0814358	4.66086	0.0569909	0.468988	0.000681628	Yes	;
AT5G27660	4.1582	0.0259448	4.62616	0.0826252	0.467966	0.0625861	No	DegP protease 14; Trypsin family protein with PDZ domain;
AT3G45140	13.3587	0.0661262	12.891	0.0912348	-0.467711	0.0221886	No	lipoxygenase 2;Chloroplast lipoxygenase required for wound-induced jasmonic acid accumulation in Arabidopsis.Mutants are resistant to Staphylococcus aureus and accumulate salicylic acid upon infection.
AT3G56250	1.75144	0.256857	2.21906	0.137834	0.467616	0.0105034	No	;
AT2G20142	1.94786	0.301331	2.41532	0.4504	0.467457	0.100082	No	Toll-Interleukin-Resistance (TIR) domain family protein;
AT5G49450	4.47928	0.0687678	4.94648	0.0734902	0.4672	0.0109192	No	basic leucine-zipper 1;
AT2G14560	5.53461	0.314872	6.00126	0.285346	0.466652	0.476134	No	Protein of unknown function (DUF567);Encodes LURP1, a member of the LURP cluster (late upregulated in response to Hyaloperonospora parasitica) which exhibits a pronounced upregulation after recognition of the pathogenic oomycte H. parasitica. LURP1 is required for full basal defense to H. parasitica and resistance to this pathogen mediated by the R-proteins RPP4 and RPP5.
AT4G01575	3.28471	0.162885	2.81807	0.207039	-0.466644	0.114582	No	serine protease inhibitor, Kazal-type family protein;
AT3G25440	4.41747	0.0202944	4.88345	0.0383139	0.465983	0.00435823	No	RNA-binding CRS1 / YhbY (CRM) domain protein;
AT2G42930	3.44189	0.183646	2.97619	0.19399	-0.465705	0.244952	No	Carbohydrate-binding X8 domain superfamily protein;
AT1G53160	3.51781	0.157181	3.9832	0.186477	0.465393	0.314894	No	squamosa promoter binding protein-like 4;Encodes a member of the SPL (squamosa-promoter binding protein-like)gene family, a novel gene family encoding DNA binding proteins and putative transcription factors. Contains the SBP-box, which encodes the SBP-domain, required and sufficient for interaction with DNA. It is involved in regulation of flowering and vegetative phase change. Its temporal expre…
AT5G10130	5.35297	0.0700581	5.81807	0.052571	0.4651	0.113888	No	Pollen Ole e 1 allergen and extensin family protein;
AT4G39950	9.60507	0.0087267	10.0694	0.0082384	0.46433	0.000827767	Yes	cytochrome P450, family 79, subfamily B, polypeptide 2;Belongs to cytochrome P450 and is involved in tryptophan metabolism. Converts Trp to indo-3-acetaldoxime (IAOx), a precursor to IAA and indole glucosinolates.
AT1G71030	6.09875	0.110387	6.56301	0.105593	0.464255	0.000758813	Yes	MYB-like 2;Encodes a putative myb family transcription factor. In contrast to most other myb-like proteins its myb domain consists of a single repeat. A proline-rich region potentially involved in transactivation is found in the C-terminal part of the protein. Its transcript accumulates mainly in leaves.
AT3G28210	5.08832	0.0309039	5.55257	0.0407521	0.464254	0.027435	No	zinc finger (AN1-like) family protein;Encodes a putative zinc finger protein (PMZ).
AT4G25090	6.3843	0.0719145	6.84793	0.0135068	0.46363	0.0716458	No	Riboflavin synthase-like superfamily protein;
AT3G24810	3.53067	0.183358	3.99415	0.0913938	0.463476	0.109247	No	Cyclin-dependent kinase inhibitor family protein;Kip-related protein (KRP) gene, encodes CDK (cyclin-dependent kinase) inhibitor (CKI), negative regulator of cell division. A member of seven KRP genes found in Arabidopsis thaliana. Differential expression patterns for distinct KRPs were revealed by in situ hybridization.
AT5G42900	4.42002	0.950224	4.88348	0.660238	0.463461	0.311703	No	cold regulated gene 27;
AT4G12050	4.40784	0.11055	4.87117	0.019752	0.463329	0.081382	No	Predicted AT-hook DNA-binding family protein;
AT5G02750	3.58139	0.0340578	3.11824	0.069478	-0.463153	0.000559912	Yes	RING/U-box superfamily protein;
AT1G65985	5.56121	0.101773	6.02369	0.0476546	0.462479	0.0153335	No	Plant protein of unknown function (DUF247);
AT5G57830	4.94236	0.0126971	5.40467	0.059887	0.462307	0.0378687	No	Protein of unknown function, DUF593;
AT1G60740	3.917	0.0710602	3.45485	0.0700434	-0.462148	0.0350456	No	Thioredoxin superfamily protein;
AT1G04560	6.28147	0.0193029	6.7434	0.0708656	0.461933	0.116756	No	AWPM-19-like family protein;
AT2G29440	4.34924	0.0113454	4.81111	0.0267402	0.461873	0.00299902	No	glutathione S-transferase tau 6;Encodes glutathione transferase belonging to the tau class of GSTs. Naming convention according to Wagner et al. (2002).
AT5G38710	4.45762	0.029478	4.91924	0.0231824	0.461614	0.00882616	No	Methylenetetrahydrofolate reductase family protein;
AT4G33070	5.87046	0.00740447	6.33122	0.0218623	0.460767	0.000335982	Yes	Thiamine pyrophosphate dependent pyruvate decarboxylase family protein;
AT1G53700	3.23981	0.094295	2.7791	0.22328	-0.460712	0.233287	No	WAG 1;The WAG1 and its homolog, WAG2 each encodes a protein-serine/threonine kinase that are nearly 70% identical to PsPK3 protein. All three together with CsPK3 belong to PsPK3-type kinases. At the N-terminus, all four possess a serine/threonine-rich domain. They are closely related to Arabidopsis kinases PINOID. wag1/wag2 double mutants exhibit a pronounced wavy root phenotype when grown vertic…
AT2G38570	4.11481	0.0339849	4.57543	0.0342882	0.46062	0.0154828	No	;
AT5G42370	4.6288	0.109143	4.16957	0.111174	-0.459226	1.66856e-05	Yes	Calcineurin-like metallo-phosphoesterase superfamily protein;
AT4G16700	4.53319	0.0481461	4.99182	0.081396	0.458628	0.0290791	No	phosphatidylserine decarboxylase 1;Encodes a mitochondrial phosphatidylserine decarboxylase. Expressed mainly in roots and flowers.
AT4G27540	5.20153	0.101142	5.66013	0.0156717	0.458601	0.107876	No	prenylated RAB acceptor 1.H;
AT5G49130	2.25169	0.0994593	2.70834	0.179689	0.45665	0.0192614	No	MATE efflux family protein;
AT2G21770	3.86279	0.137862	3.40615	0.0619281	-0.456645	0.0490024	No	cellulose synthase A9;cellulose synthase, related to CESA6.
AT4G31470	3.69868	0.0997176	4.15529	0.115745	0.456614	0.251084	No	CAP (Cysteine-rich secretory proteins, Antigen 5, and Pathogenesis-related 1 protein) superfamily protein;
AT4G25810	5.76556	0.0431329	6.22185	0.0270045	0.456289	0.0534562	No	xyloglucan endotransglycosylase 6;xyloglucan endotransglycosylase-related protein (XTR6)
AT1G35330	3.97574	0.14268	3.52022	0.141458	-0.455513	0.0407541	No	RING/U-box superfamily protein;
AT4G01350	4.78579	0.0818455	5.24112	0.0440699	0.455323	0.00240259	No	Cysteine/Histidine-rich C1 domain family protein;
AT3G49790	5.50819	0.061272	5.96351	0.0755742	0.455321	0.020549	No	Carbohydrate-binding protein;
AT5G38730	3.25769	0.0256253	3.71295	0.102555	0.455258	0.0203329	No	Tetratricopeptide repeat (TPR)-like superfamily protein;
AT2G41800	5.81709	0.0239603	6.27215	0.0234258	0.455063	0.00362904	No	Protein of unknown function, DUF642;
AT4G37170	4.29461	0.251177	4.74954	0.0894716	0.454932	0.176773	No	Pentatricopeptide repeat (PPR) superfamily protein;
AT4G19690	7.09037	0.0408536	7.54527	0.0637932	0.454894	0.0502419	No	iron-regulated transporter 1;Fe(II) transport protein (IRT1)
AT2G05510	4.06493	0.177474	3.61012	0.31483	-0.454804	0.123501	No	Glycine-rich protein family;
AT5G14930	4.39321	0.0164971	4.84766	0.0874206	0.454446	0.0681706	No	senescence-associated gene 101;encodes an acyl hydrolase involved in senescence .
AT5G10250	3.06973	0.270526	3.52392	0.191677	0.45419	0.284175	No	Phototropic-responsive NPH3 family protein;Encodes a protein with an N-terminal BTB/POZ domain and a C-terminal NPH3 family domain. dot3 mutants have defects in shoot and primary root growth and produce an aberrant parallel venation pattern in juvenile leaves.
AT3G59710	3.80813	0.133307	4.26232	0.151271	0.45419	0.387537	No	NAD(P)-binding Rossmann-fold superfamily protein;
AT5G46780	5.11554	0.0348486	5.56971	0.017796	0.454168	0.00139608	Yes	VQ motif-containing protein;
AT1G07270	3.35247	0.0452988	2.89914	0.200055	-0.453332	0.12324	No	Cell division control, Cdc6;
AT4G31020	2.56556	0.0899613	3.01886	0.185164	0.453299	0.107109	No	alpha/beta-Hydrolases superfamily protein;
AT3G04070	6.67254	0.0535356	7.12579	0.056836	0.453254	0.000227533	Yes	NAC domain containing protein 47;
AT1G62680	4.50792	0.0815869	4.96113	0.0347744	0.453216	0.108875	No	Pentatricopeptide repeat (PPR) superfamily protein;
AT2G42530	6.70627	0.736879	7.15907	0.55352	0.4528	0.33488	No	cold regulated 15b;
AT2G22590	6.7908	0.090817	6.33836	0.0893449	-0.45244	0.00213204	No	UDP-Glycosyltransferase superfamily protein;
AT2G21650	2.49685	0.33211	2.94917	0.0574362	0.452319	0.219444	No	Homeodomain-like superfamily protein;RSM1 is a member of a small sub-family of single MYB transcription factors. Analysis of overexpressin lines indicate its involvement during early morphogenesis.
AT4G30500	5.49688	0.117557	5.94916	0.0410057	0.452283	0.0701172	No	Protein of unknown function (DUF788);
AT2G43440	5.24442	0.124846	4.79261	0.116384	-0.451809	0.27837	No	F-box and associated interaction domains-containing protein;
AT2G21640	4.63528	0.116842	5.08694	0.0365378	0.451652	0.114256	No	;Encodes a protein of unknown function that is a marker for oxidative stress response.
AT1G56420	4.48932	0.0865583	4.94077	0.0216741	0.45145	0.0867957	No	;
AT5G17800	6.23186	0.0422501	5.781	0.00891705	-0.450852	0.0153566	No	myb domain protein 56;Member of the R2R3 factor gene family.
AT3G59940	7.79046	0.0407095	8.24114	0.0401848	0.45068	0.000210768	Yes	Galactose oxidase/kelch repeat superfamily protein;
AT1G61420	6.35833	0.130847	6.80855	0.0856786	0.45022	0.0117266	No	S-locus lectin protein kinase family protein;
AT3G54500	5.32831	0.577759	5.77797	0.475681	0.449663	0.0540745	No	;
AT3G51380	2.73125	0.163733	2.28194	0.199445	-0.449308	0.0833145	No	IQ-domain 20;
AT5G01100	3.80281	0.106461	4.25204	0.0631359	0.449227	0.0186128	No	O-fucosyltransferase family protein;
AT1G10820	5.76152	0.0297169	6.2105	0.0252936	0.448974	0.000293369	Yes	Protein of unknown function (DUF3755);
AT2G18450	4.72064	0.0306768	4.27265	0.151707	-0.447985	0.220797	No	succinate dehydrogenase 1-2;Nuclear encoded mitochondrial flavoprotein subunit of succinate dehydrogenase complex .
AT1G03700	4.87167	0.137794	4.42381	0.238593	-0.447861	0.0475297	No	Uncharacterised protein family (UPF0497);
AT3G48340	8.07197	0.0268128	8.51979	0.0310777	0.44782	0.0833393	No	Cysteine proteinases superfamily protein;
AT3G13445	3.76816	0.01354	4.21545	0.0581364	0.447289	0.0112133	No	TATA binding protein 1;TBP (TATA binding protein) associates with TAF(II)s (TBP-associated factors) to form the TFIID general transcription factor complex
AT5G42630	3.55094	0.051086	3.99756	0.0738619	0.446617	0.0655502	No	Homeodomain-like superfamily protein;Encodes a member of the KANADI family of putative transcription factors. Involved in integument formation during ovule development and expressed at the boundary between the inner and outer integuments. It is essential for directing laminar growth of the inner integument.Along with KAN1 and KAN2, KAN4 is involved in proper localization of PIN1 in early embryoge…
AT4G22758	2.90598	0.176608	3.35259	0.0808501	0.446617	0.210873	No	;
AT4G11280	6.92025	0.0847241	7.36632	0.0857987	0.446069	0.359716	No	1-aminocyclopropane-1-carboxylic acid (acc) synthase 6;encodes a a member of the 1-aminocyclopropane-1-carboxylate (ACC) synthase (S-adenosyl-L-methionine methylthioadenosine-lyase, EC 4.4.1.14) gene family
AT1G01940	6.80241	0.0442519	7.24817	0.0288109	0.445762	0.000292572	Yes	Cyclophilin-like peptidyl-prolyl cis-trans isomerase family protein;
AT4G15396	5.01338	0.0332096	5.45898	0.10894	0.445604	0.0693682	No	cytochrome P450, family 702, subfamily A, polypeptide 6;a member of the cytochrome P450 family. molecular function unknown.
AT3G20830	6.25204	0.028606	5.80649	0.00787587	-0.445556	0.0013495	Yes	AGC (cAMP-dependent, cGMP-dependent and protein kinase C) kinase family protein;
AT1G80920	8.1205	0.0354121	8.56593	0.0265846	0.445435	0.0219917	No	Chaperone DnaJ-domain superfamily protein;A nuclear encoded soluble protein found in the chloroplast stroma.
AT1G62280	3.89394	0.231464	4.3393	0.119287	0.445356	0.0624859	No	SLAC1 homologue 1;Encodes a protein with ten predicted transmembrane helices. The SLAH1 protein has similarity to the SLAC1 protein involved in ion homeostasis in guard cells. Although it is not expressed in guard cells, it can complement a slac1-2 mutant suggesting that it performs a similar function. SLAH1:GFP localizes to the plasma membrane.
AT4G37070	7.76676	0.00214966	8.21153	0.0343163	0.444772	0.0214016	No	Acyl transferase/acyl hydrolase/lysophospholipase superfamily protein;Patatin-related phospholipase A. Expressed strongly and exclusively in roots. AtplaIVA-null mutants have reduced lateral root development. Phosphorylation by calcium-dependent protein kinases in vitro enhances its activity.
AT2G46495	4.99806	0.0724983	5.44225	0.0895188	0.444192	0.059899	No	RING/U-box superfamily protein;
AT4G01790	4.75561	0.0716817	4.31168	0.0767555	-0.443933	8.57211e-05	Yes	Ribosomal protein L7Ae/L30e/S12e/Gadd45 family protein;
AT4G27510	5.36184	0.0899831	4.9183	0.0509661	-0.443535	0.150761	No	;
AT1G61050	4.22955	0.0343383	4.67256	0.0256146	0.443008	0.00704056	No	alpha 1,4-glycosyltransferase family protein;
AT5G06760	5.46835	0.0727938	5.91115	0.0833778	0.442797	0.258173	No	Late Embryogenesis Abundant 4-5;Encodes LEA4-5, a member of the Late Embryogenesis Abundant (LEA) proteins which typically accumulate in response to low water availability conditions imposed during development or by the environment. Most of thediverse set of LEA proteins can be grouped according to properties such as high hydrophilicity and high content of glycine or other small amino acids in wh…
AT5G28630	4.12933	0.227107	4.57206	0.0751803	0.442729	0.180914	No	glycine-rich protein;
AT1G45163	2.57312	0.290684	3.01567	0.112427	0.442547	0.0640263	No	;
AT3G48070	6.63063	0.0375431	6.18812	0.0593336	-0.442514	0.00471319	No	RING/U-box superfamily protein;
AT1G23050	3.84302	0.175762	4.28543	0.0761995	0.442414	0.288003	No	hydroxyproline-rich glycoprotein family protein;
AT1G53340	2.70479	0.150888	3.14718	0.149242	0.442388	0.00404032	No	Cysteine/Histidine-rich C1 domain family protein;
AT3G07525	5.80933	0.0446331	5.36725	0.030324	-0.442088	0.00264623	No	autophagocytosis-associated family protein;Encodes an E1 ligase involved in autophagic vesicle formation.
AT5G06310	5.25978	0.104477	5.70179	0.0604512	0.44201	0.173493	No	Nucleic acid-binding, OB-fold-like protein;Encodes AtPOT1b. Note on nomenclature: different names have been given to Arabidopsis POT-like genes (Kuchar and Fajkus, 2004; Shakirov et al, 2005; Tani and Murata, 2005). According to a unifying nomenclature (Surovtseva et al, 2007), At2g05210 (previously named AtPOT1) is designated AtPOT1a, while At5g06310 (previously named AtPOT2) is designated AtPOT…
AT5G43690	4.08103	0.0524904	4.52303	0.0346351	0.441999	0.0023848	No	P-loop containing nucleoside triphosphate hydrolases superfamily protein;
AT1G71697	6.78877	0.0481762	7.23077	0.0245876	0.441999	0.0737926	No	choline kinase 1;Encodes choline kinase. mRNA levels are increased in response to wounding.
AT5G01180	4.15714	0.103694	3.71598	0.155692	-0.441157	0.00349772	No	peptide transporter 5;Encodes a dipeptide transporter expressed in pollen and ovules during early seed development. GFP-tagged PTR5 localizes to the plasma membrane.
AT2G24600	3.43639	0.0210905	2.99555	0.132942	-0.440845	0.056028	No	Ankyrin repeat family protein;
AT5G53210	4.8557	0.0289668	4.41488	0.0394154	-0.440825	0.000168141	Yes	basic helix-loop-helix (bHLH) DNA-binding superfamily protein;Encodes a basic helix-loop-helix (bHLH) transcription factor that is necessary and sufficient for the asymmetric divisions that establish the stomatal lineage in Arabidopsis thaliana. Expression of SPCH in young epidermal cells allows these cells to make asymmetric divisions. SPCH is a substrate of a kinase MPK3 and MPK6.
AT1G19540	3.75161	0.141421	3.31082	0.310084	-0.440796	0.52262	No	NmrA-like negative transcriptional regulator family protein;
AT3G17660	1.72854	0.0385706	2.16918	0.149355	0.440643	0.050128	No	ARF-GAP domain 15;A member of ARF GAP domain (AGD), A thaliana has 15 members, grouped into four classes; AGD15 belongs to the class 4, together with AGD14.
AT4G33810	4.61622	0.150732	4.17557	0.195297	-0.440643	0.163845	No	Glycosyl hydrolase superfamily protein;
AT3G15351	2.84959	0.287485	3.28999	0.0190792	0.440405	0.236726	No	;
AT1G02820	4.36613	0.548501	4.80639	0.433395	0.440265	0.0919577	No	Late embryogenesis abundant 3 (LEA3) family protein;
AT3G27730	3.20115	0.0598534	3.64112	0.0389974	0.43997	2.66032e-05	Yes	ATP binding;ATP-dependent helicases;DNA helicases;DNA helicase required for interference-sensitive meiotic crossover events.
AT3G52480	5.13505	0.0932011	5.57483	0.0200339	0.439785	0.0711243	No	;
AT3G08990	3.48953	0.20845	3.92928	0.181765	0.439751	0.00663698	No	Yippee family putative zinc-binding protein;
AT1G08890	4.94061	0.112806	5.38035	0.0755608	0.439741	0.00557041	No	Major facilitator superfamily protein;
AT5G37660	5.76456	0.041534	5.32503	0.0746059	-0.439526	0.0032977	No	plasmodesmata-located protein 7;Encodes a plasmodesmal protein that may be involved in the intercellular movement of molecules through the plasmodesmata. The protein has two DUF26 domains and a single transmembrane domain.
AT2G05540	6.46532	0.118048	6.90388	0.0821781	0.438561	0.01757	No	Glycine-rich protein family;
AT4G14120	5.35697	0.037506	4.91858	0.0846974	-0.438386	0.113846	No	;
AT5G57170	4.50743	0.0908325	4.06905	0.0366515	-0.438379	0.0214546	No	Tautomerase/MIF superfamily protein;
AT3G58270	4.02846	0.0458878	3.59016	0.0465569	-0.438298	0.0169408	No	Arabidopsis phospholipase-like protein (PEARLI 4) with TRAF-like domain;
AT5G06690	5.25666	0.63924	5.69494	0.444959	0.438275	0.263805	No	WCRKC thioredoxin 1;Encodes a thioredoxin (WCRKC1) localized in chloroplast stroma. Contains a WCRKC motif.
AT2G20875	4.72584	0.132044	5.16403	0.0598283	0.438188	0.24988	No	epidermal patterning factor 1;Encodes a secretory peptide EPF1 involved in stomatal development. EPF1 is related to EPF2 which controls asymmetric cell divisions during stomatal devlopment.
AT5G39680	3.16782	0.247151	2.72969	0.423324	-0.438127	0.0477445	No	Pentatricopeptide repeat (PPR) superfamily protein;
AT4G22212	5.70031	0.0504082	6.13834	0.0544734	0.438035	0.107707	No	Arabidopsis defensin-like protein;Encodes a defensin-like (DEFL) family protein.
AT3G15670	7.31189	0.0509536	7.74946	0.077178	0.437562	0.262882	No	Late embryogenesis abundant protein (LEA) family protein;
AT1G30825	5.67537	0.0166361	6.11248	0.0384631	0.437112	0.00264762	No	Arp2/3 complex, 34 kD subunit p34-Arc;Involved in trichome maturation. mutant displays enlarged trichomes
AT2G15570	4.37031	0.09348	4.80717	0.0364452	0.436856	0.0113017	No	Thioredoxin superfamily protein;chloroplast protein similar to prokaryotic thioredoxin.
AT2G20835	5.15447	0.0529504	4.71782	0.0425776	-0.436652	0.0514515	No	;
AT5G17390	2.6972	0.235362	3.13324	0.101021	0.436041	0.319183	No	Adenine nucleotide alpha hydrolases-like superfamily protein;
AT5G63450	4.77356	0.0574909	5.2091	0.13173	0.435544	0.0643329	No	cytochrome P450, family 94, subfamily B, polypeptide 1;member of CYP94B
AT1G59780	2.96456	0.362489	3.39993	0.0789593	0.435368	0.415293	No	NB-ARC domain-containing disease resistance protein;
AT1G76600	3.62007	0.255886	4.05523	0.185495	0.435158	0.34996	No	;
AT5G47000	5.32723	0.0845485	5.76211	0.0338157	0.434882	0.0491746	No	Peroxidase superfamily protein;
AT5G50090	3.04022	0.0561201	3.47509	0.132042	0.434871	0.16569	No	;
AT3G58900	4.31455	0.0169429	4.7486	0.0475995	0.434048	0.00571056	No	F-box/RNI-like superfamily protein;
AT3G12520	9.22158	0.0194375	8.78757	0.021676	-0.434013	0.000173495	Yes	sulfate transporter 4;2;Encodes a sulfate transporter that in induced under sulfate limitation.
AT1G06080	6.2846	0.102761	5.85071	0.061403	-0.433895	0.0322176	No	delta 9 desaturase 1;homologous to delta 9 acyl-lipid desaturases of cyanobacteria and acyl-CoA desaturases of yeast and mammals. expression down-regulated by cold temperature.
AT5G17780	3.17826	0.271099	2.74454	0.147103	-0.433723	0.0963837	No	alpha/beta-Hydrolases superfamily protein;
AT4G14700	3.0831	0.100368	2.64937	0.210535	-0.433723	0.253536	No	origin recognition complex 1;Encodes origin of replication complex 1a subunit.The protein contains a PHD domain,binds methylated DNA and appears to function as a transcriptional activator.
AT4G18830	2.45733	0.294687	2.89101	0.104697	0.433678	0.162029	No	ovate family protein 5;Member of the ovate protein family.Interacts with BLH1 and KNAT3. Regulates the subcellular localization of BLH1.
AT1G65180	4.37497	0.113168	4.80862	0.131286	0.433652	0.0977474	No	Cysteine/Histidine-rich C1 domain family protein;
AT5G56810	2.86016	0.108323	3.29362	0.168042	0.433465	0.0474994	No	F-box/RNI-like/FBD-like domains-containing protein;
AT4G28290	3.8136	0.129905	4.24704	0.0627812	0.433441	0.00977084	No	;
AT1G11450	6.11386	0.0327523	6.54725	0.0159512	0.43339	0.00331283	No	nodulin MtN21 /EamA-like transporter family protein;
AT5G11070	7.27429	0.133787	7.70738	0.132488	0.433089	0.0373447	No	;
AT2G45490	4.09382	0.113755	4.52685	0.0907763	0.433026	0.292888	No	ataurora3;Encodes a member of a family of Ser/Thr kinases whose activities peak during cell division. Transcripts are abundant in tissues rich in dividing cells like roots and flowers but are low or absent in fully expanded leaves and stems. In interphase cells, the protein is predominantly nuclear. During mitosis, the protein associates with plant-specific cytoskeletal structures (preprophase ba…
AT1G01880	3.49477	0.108165	3.92772	0.0673288	0.432948	0.101995	No	5'-3' exonuclease family protein;
AT3G18070	3.9603	0.0451393	3.52767	0.0575356	-0.432634	0.0153439	No	beta glucosidase 43;
AT3G24670	6.88538	0.0331538	7.31794	0.0127331	0.432559	0.0269842	No	Pectin lyase-like superfamily protein;
AT2G28260	4.17281	0.0794514	4.60525	0.0535373	0.432439	0.0173411	No	cyclic nucleotide-gated channel 15;member of Cyclic nucleotide gated channel family
AT1G07985	3.06522	0.0226581	3.49727	0.159347	0.432049	0.149946	No	Expressed protein;
AT4G22460	4.16936	0.0554173	3.73738	0.054629	-0.431983	0.0198343	No	Bifunctional inhibitor/lipid-transfer protein/seed storage 2S albumin superfamily protein;
AT1G20816	5.67508	0.0717768	6.10706	0.0308663	0.431979	0.0152544	No	;
AT4G20290	2.6018	0.0804558	2.16998	0.438522	-0.431819	0.353699	No	;
AT3G09600	4.31793	0.475408	4.74913	0.375291	0.431208	0.0986572	No	Homeodomain-like superfamily protein;
AT1G23110	5.81659	0.0258627	5.38539	0.150791	-0.431208	0.190341	No	;
AT3G61560	5.10667	0.022854	5.53779	0.0624535	0.43112	0.0843174	No	Reticulon family protein;
AT1G72416	3.2384	0.225767	3.66952	0.113728	0.43112	0.0514174	No	Chaperone DnaJ-domain superfamily protein;
AT3G03840	3.80293	0.102943	4.23386	0.0701698	0.430927	0.000364117	Yes	SAUR-like auxin-responsive protein family ;
AT5G12390	5.36011	0.0222298	5.79096	0.0135546	0.43085	0.00011025	Yes	Tetratricopeptide repeat (TPR)-like superfamily protein;Encodes a protein with similarity to yeast FIS proteins. These membrane anchored proteins bind DRP proteins and function during organelle division. FIS1B is expressed ubiquitously and appears to be involved in peroxisome division.
AT2G16595	4.07721	0.0931267	4.50755	0.0278012	0.430335	0.0724637	No	Translocon-associated protein (TRAP), alpha subunit;
AT4G03635	4.83548	0.0827348	5.26531	0.0644381	0.429836	0.144524	No	;
AT1G29195	3.10814	0.0933414	3.53798	0.0689535	0.429836	9.30626e-05	Yes	;
AT1G21520	3.7633	0.0725952	4.19314	0.181084	0.429836	0.280634	No	;
AT5G09570	2.45943	0.217565	2.88926	0.258272	0.429836	0.304991	No	Cox19-like CHCH family protein;
AT1G53180	4.78482	0.0270466	5.21446	0.0793225	0.429642	0.0435612	No	;
AT1G70505	4.3498	0.0275029	4.77928	0.0129157	0.42948	0.00435474	No	;
AT1G67970	4.50184	0.263795	4.93101	0.279705	0.429169	0.00557276	No	heat shock transcription factor A8;member of Heat Stress Transcription Factor (Hsf) family
AT4G12450	3.41572	0.107493	2.98655	0.105983	-0.429162	0.192153	No	;
AT3G02620	4.3638	0.0332797	4.79295	0.0171073	0.429157	0.00619331	No	Plant stearoyl-acyl-carrier-protein desaturase family protein;
AT4G33770	7.12383	0.0360983	7.55287	0.0698449	0.429045	0.0179118	No	Inositol 1,3,4-trisphosphate 5/6-kinase family protein;
AT3G07350	6.39111	0.110479	6.82014	0.0494233	0.429033	0.0475647	No	Protein of unknown function (DUF506) ;
AT1G35230	4.15967	0.211452	3.73083	0.263891	-0.428841	0.355985	No	arabinogalactan protein 5;Encodes arabinogalactan-protein (AGP5).
AT1G75190	2.7174	0.433425	3.14602	0.357629	0.428621	0.00324349	No	;
AT4G20770	2.36653	0.40939	2.795	0.141817	0.428467	0.253076	No	Pentatricopeptide repeat (PPR) superfamily protein;
AT1G75060	3.97083	0.103383	3.54241	0.117364	-0.428416	0.0222595	No	;
AT1G56710	4.01772	0.174716	4.446	0.301572	0.428284	0.192221	No	Pectin lyase-like superfamily protein;
AT1G63230	2.93557	0.0245957	2.50742	0.098137	-0.428151	0.00423126	No	Tetratricopeptide repeat (TPR)-like superfamily protein;
AT3G53830	4.69853	0.486278	5.12628	0.377654	0.42775	0.0660833	No	Regulator of chromosome condensation (RCC1) family protein;
AT5G24780	8.2771	0.0653655	8.70481	0.107691	0.427703	0.0716318	No	vegetative storage protein 1;encodes an acid phosphatase similar to soybean vegetative storage proteins. Gene expression is induced by wounding and jasmonic acid.
AT5G13330	5.46721	0.0871602	5.89484	0.0124742	0.427637	0.12764	No	related to AP2 6l;encodes a member of the ERF (ethylene response factor) subfamily B-4 of ERF/AP2 transcription factor family. The protein contains one AP2 domain. There are 7 members in this subfamily.
AT5G11190	2.53585	0.211356	2.10891	0.507128	-0.426936	0.317917	No	Integrase-type DNA-binding superfamily protein;encodes a member of the ERF (ethylene response factor) subfamily B-6 of ERF/AP2 transcription factor family. The protein contains one AP2 domain. There are 12 members in this subfamily including RAP2.11.
AT4G36515	4.01082	0.155083	3.58403	0.148835	-0.426786	0.0202676	No	;
AT3G26350	5.56845	0.0681556	5.14175	0.16083	-0.426703	0.435025	No	;
AT4G22080	3.33303	0.0885882	3.75973	0.0709183	0.426703	0.0569377	No	root hair specific 14;
AT4G04990	3.71804	0.123577	3.29134	0.152156	-0.426703	0.173053	No	Protein of unknown function (DUF761);
AT2G24250	3.941	0.0674008	4.36763	0.0319444	0.426632	0.00238736	No	Protein of unknown function (DUF295);
AT5G56840	4.59166	0.138423	5.01817	0.153095	0.426513	0.00201726	No	myb-like transcription factor family protein;
AT1G61930	3.34947	0.248962	3.77584	0.163144	0.426372	0.220534	No	Protein of unknown function, DUF584;
AT5G65610	4.61763	0.0172826	4.19172	0.0755267	-0.42591	0.0328356	No	;
AT5G64552	2.00571	0.370766	1.57987	0.523152	-0.425845	0.000240079	Yes	conserved peptide upstream open reading frame 22;Upstream open reading frames (uORFs) are small open reading frames found in the 5' UTR of a mature mRNA, and can potentially mediate translational regulation of the largest, or major, ORF (mORF). CPuORF22 represents a conserved upstream opening reading frame relative to major ORF AT5G64550.1
AT1G07620	3.11675	0.287152	3.54236	0.0465296	0.425613	0.342544	No	GTP-binding protein Obg/CgtA;
AT1G73177	3.58458	0.0934768	3.15937	0.214217	-0.425211	0.173489	No	bonsai;The BONSAI gene encodes a protein with similarity to the APC13 component of the Anaphase Promoting Complex. Plants with lowered level of BONSAI expression, resulting from hypomethylation, RNAi knock-down, or a T-DNA insertion show some abnormalities in shoot and inflorescence development.
AT3G51350	4.06625	0.183044	4.49138	0.0303623	0.425127	0.165896	No	Eukaryotic aspartyl protease family protein;
AT4G17695	3.83866	0.12638	4.26348	0.0752975	0.424818	0.145685	No	Homeodomain-like superfamily protein;
AT5G25890	6.77863	0.0325113	7.2033	0.00672475	0.424664	0.0162968	No	indole-3-acetic acid inducible 28;encodes a protein that may be a negative regulator of lateral root formation in response to auxin. It is a member of IAA/ARF gene family and is plant-specific. Gain of function mutations in this gene suppresses lateral root formation and is resistant to inhibition of root elongation by auxin, cytokinin, and ethylene.
AT2G36670	5.59775	0.0298825	6.02218	0.0271922	0.424436	0.00391927	No	Eukaryotic aspartyl protease family protein;
AT3G46720	6.1421	0.0731095	6.56654	0.0112233	0.424434	0.0797568	No	UDP-Glycosyltransferase superfamily protein;
AT2G44735	4.35933	0.0488261	3.93503	0.181792	-0.424302	0.292451	No	;
AT5G07100	3.86998	0.0700411	4.29383	0.0961633	0.423849	0.147179	No	WRKY DNA-binding protein 26;Encodes WRKY DNA-binding protein 26 (WRKY26).
AT3G26210	5.90594	0.0412183	6.32972	0.0119057	0.423776	0.00504756	No	cytochrome P450, family 71, subfamily B, polypeptide 23;putative cytochrome P450
AT3G07500	4.68566	0.0209375	5.10888	0.0442514	0.423221	0.027651	No	Far-red impaired responsive (FAR1) family protein;
AT3G22910	3.91102	0.159136	4.334	0.209184	0.42298	0.535044	No	ATPase E1-E2 type family protein / haloacid dehalogenase-like hydrolase family protein;
AT3G20600	3.10592	0.151224	3.52889	0.207679	0.42297	0.134701	No	Late embryogenesis abundant (LEA) hydroxyproline-rich glycoprotein family;Required for non-race specific resistance to bacterial and fungal pathogens.Mediates systemic acquired resistance (SAR) response.
AT4G02540	4.54569	0.0170534	4.96825	0.0448804	0.422563	0.00207047	No	Cysteine/Histidine-rich C1 domain family protein;
AT4G22560	4.61327	0.0587561	5.03579	0.0568026	0.422521	0.0318027	No	;
AT5G65300	5.20321	0.184809	5.62556	0.148424	0.422345	0.446534	No	;
AT3G62740	4.09862	0.0349648	4.5206	0.101273	0.421973	0.056117	No	beta glucosidase 7;
AT5G10580	6.28651	0.0178763	6.70808	0.0253192	0.421573	0.000716174	Yes	Protein of unknown function, DUF599;
AT5G61950	5.73773	0.0777641	5.31629	0.114112	-0.421441	0.00302543	No	Ubiquitin carboxyl-terminal hydrolase-related protein;
AT5G58010	3.8665	0.0700256	4.28775	0.167646	0.421252	0.112111	No	LJRHL1-like 3;Encodes a basic helix-loop-helix (bHLH) protein that regulates root hair development. One of the three Arabidopsis homologs of the Lotus japonicus ROOTHAIRLESS1 (LjRHL1) gene: At2g24260 (AtLRL1), At4g30980 (AtLRL2), and At5g58010 (AtLRL3).
AT1G09090	4.28328	0.0232705	4.70446	0.0404835	0.421175	0.0229567	No	respiratory burst oxidase homolog B;NADPH-oxidase AtrbohB plays a role in seed after-ripening. Major producer of superoxide in germinating seeds. AtrbohB pre-mRNA is alternatively spliced in seeds in a hormonally and developmentally regulated manner. ABA caused accumulation of AtrbohB-Ã mRNA and prevented prevented AtrbohB-a mRNA expression in fresh seeds.
AT4G31500	9.76208	0.0115606	10.1832	0.00754549	0.421135	0.000594922	Yes	cytochrome P450, family 83, subfamily B, polypeptide 1;Encodes an oxime-metabolizing enzyme in the biosynthetic pathway of glucosinolates. Is required for phytochrome signal transduction in red light. Mutation confers auxin overproduction.
AT4G25160	4.04461	0.0473717	4.46562	0.106382	0.421011	0.0318484	No	U-box domain-containing protein kinase family protein;
AT1G11070	2.60975	0.574944	3.03076	0.451469	0.421011	0.00169479	No	;
AT2G13810	3.94459	0.267579	4.3656	0.123433	0.421011	0.462322	No	AGD2-like defense response protein 1;
AT1G20480	4.50485	0.0264797	4.92558	0.0240117	0.420732	0.00562956	No	AMP-dependent synthetase and ligase family protein;
AT5G17370	5.24787	0.090147	5.66841	0.00620906	0.420543	0.0943553	No	Transducin/WD40 repeat-like superfamily protein;
AT1G71750	5.51065	0.0240383	5.93061	0.0527448	0.419956	0.00469738	No	Hypoxanthine-guanine phosphoribosyltransferase;Encodes a protein with hypoxanthine-guanine-phosphoribosyltransferase activity. Unlike some related enzymes, it does not appear to act on xanthine in vitro. The enzyme catalyzes reactions occurring in both directions, but appears to prefer acting on guanine, followed by hypoxanthine, in vitro. The enzyme is likely to function in purine salvage pathwa…
AT1G27290	7.97999	0.0306437	8.39992	0.0250373	0.419927	8.28995e-06	Yes	;
AT4G11370	3.97874	0.211777	4.39852	0.14483	0.419778	0.0339682	No	RING-H2 finger A1A;Encodes a putative RING-H2 finger protein RHA1a.
AT5G27920	5.68536	0.0141044	6.10475	0.0106037	0.419394	0.00111949	Yes	F-box family protein;
AT1G65250	2.87273	0.0498855	3.2921	0.0572304	0.419367	3.46297e-05	Yes	Protein kinase superfamily protein;
AT1G26450	6.631	0.0397517	7.05025	0.0165046	0.419251	0.0518898	No	Carbohydrate-binding X8 domain superfamily protein;
AT1G12020	5.61319	0.033723	5.19438	0.0769016	-0.418815	0.0510203	No	;
AT3G56300	4.54326	0.014969	4.96207	0.0645322	0.418813	0.0153273	No	Cysteinyl-tRNA synthetase, class Ia family protein;
AT1G27590	5.28231	0.032011	4.86357	0.0436085	-0.41874	0.00691912	No	;
AT4G39920	7.35202	0.0261036	6.93334	0.0416081	-0.418686	0.000501244	Yes	C-CAP/cofactor C-like domain-containing protein;Microtubule-folding cofactor, produces assembly-competent alpha-/beta-tubulin heterodimers.
AT1G15720	4.31577	0.0470291	3.89711	0.100814	-0.41866	0.14099	No	TRF-like 5;Arabidopsis thaliana myb family transcription factor (At1g15720)
AT1G73370	5.07192	0.0323272	5.49054	0.0259721	0.418617	0.0243215	No	sucrose synthase 6;Encodes a protein with sucrose synthase activity (SUS6).
AT4G15165	3.40748	0.0937213	2.98921	0.0916549	-0.418271	0.146086	No	N-terminal nucleophile aminohydrolases (Ntn hydrolases) superfamily protein;
AT3G27920	2.70751	0.280112	2.28933	0.357634	-0.41818	0.296057	No	myb domain protein 0;Encodes a Myb-like protein that is required for induction of trichome development.
AT4G34360	3.55824	0.0985138	3.14006	0.127343	-0.41818	3.27394e-05	Yes	S-adenosyl-L-methionine-dependent methyltransferases superfamily protein;
AT1G63820	3.39009	0.112987	2.97243	0.152991	-0.41766	0.165722	No	CCT motif family protein;
AT4G19550	4.18876	0.155853	4.60504	0.0303793	0.416285	0.261943	No	zinc ion binding;transcription regulators;
AT1G66740	6.28467	0.0268574	6.7006	0.0285653	0.415928	1.59097e-06	Yes	ASF1 like histone chaperone;Located on the SSL2 region of Arabidopsis thaliana, which is homeologous to the Brassica S locus for self incompatibility. Expressed in both vegetative and reproductive organs suggesting AtSP7 might not be involved in self incompatibility.
AT3G23180	4.43149	0.0422756	4.8474	0.0212656	0.415907	0.000357166	Yes	HR-like lesion-inducing protein-related;
AT3G09032	2.43241	0.401614	2.84775	0.199956	0.415343	0.218585	No	;
AT4G21192	5.48796	0.057593	5.90308	0.00552582	0.415118	0.0342642	No	Cytochrome c oxidase biogenesis protein Cmc1-like;
AT4G01430	5.91226	0.0538664	6.3271	0.0670349	0.414842	0.00136506	Yes	nodulin MtN21 /EamA-like transporter family protein;
AT1G77330	8.02617	0.0248718	8.44097	0.00901799	0.414799	0.0185709	No	2-oxoglutarate (2OG) and Fe(II)-dependent oxygenase superfamily protein;similar to 1-aminocyclopropane-1-carboxylate oxidase GI:3386565 from (Sorghum bicolor)
AT4G00760	4.29791	0.0239693	4.71245	0.0514513	0.41454	0.00447611	No	pseudo-response regulator 8;Encodes a response-regulator like protein.
AT1G50180	3.97137	0.121084	3.55684	0.0623722	-0.41453	0.0294001	No	NB-ARC domain-containing disease resistance protein;
AT3G50770	4.11799	0.102483	4.53247	0.13105	0.414485	0.306521	No	calmodulin-like 41;
AT4G16447	4.88556	0.0545635	5.29986	0.0587125	0.414296	0.0648538	No	;
AT2G35710	4.35886	0.0343658	4.77252	0.0965998	0.413669	0.170204	No	Nucleotide-diphospho-sugar transferases superfamily protein;
AT2G44420	4.76023	0.0941264	5.17368	0.0218143	0.413449	0.091478	No	protein N-terminal asparagine amidohydrolase family protein;
AT4G10270	4.15629	0.119809	4.56973	0.242365	0.413438	0.17235	No	Wound-responsive family protein;
AT5G06200	3.03193	0.122239	3.44527	0.0627236	0.413334	0.0165212	No	Uncharacterised protein family (UPF0497);
AT2G41290	6.65129	0.100815	6.23804	0.0767943	-0.413244	0.00840931	No	strictosidine synthase-like 2;Although this enzyme is predicted to encode a strictosidine synthase (SS), it lacks a conserved catalytic glutamate residue found in active SS enzymes and it is not expected to have SS activity.
AT5G23170	4.74063	0.0243055	5.15385	0.0400357	0.41322	0.00563621	No	Protein kinase superfamily protein;
AT5G53250	5.08796	0.0707548	4.67476	0.0926792	-0.413202	0.178578	No	arabinogalactan protein 22;
AT5G66740	4.1643	0.424081	3.75118	0.530363	-0.413117	0.17776	No	Protein of unknown function (DUF620);
AT1G48780	5.11728	0.0236204	4.70459	0.0935335	-0.412695	0.113301	No	;
AT3G06320	4.34641	0.0768031	4.75894	0.0422738	0.412532	0.00214124	No	Ribosomal protein L33 family protein;
AT1G09080	1.93234	0.381602	2.34469	0.645064	0.412346	0.531792	No	Heat shock protein 70 (Hsp 70) family protein;
AT3G29000	2.43089	0.154482	2.84295	0.369391	0.412066	0.513534	No	Calcium-binding EF-hand family protein;
AT1G77010	3.85293	0.250674	3.44101	0.291449	-0.411924	0.0124364	No	Pentatricopeptide repeat (PPR) superfamily protein;
AT5G67170	5.05767	0.0543907	5.46902	0.0720356	0.411352	0.00837216	No	SEC-C motif-containing protein / OTU-like cysteine protease family protein;
AT5G41610	6.61203	0.0489014	7.02331	0.0110202	0.411272	0.0151511	No	cation/H+ exchanger 18;member of Putative Na+/H+ antiporter family
AT5G03680	5.10229	0	4.69119	0.0363697	-0.411093	0.00412399	No	Duplicated homeodomain-like superfamily protein;Recessive mutations are defective in organ initiation and orientation in the second whorl. This gene encodes a trihelix transcription factor whose expression is limited to margins of floral and vegetative organs. Overexpression and double mutant analyses suggest that this gene is involved in limiting lateral growth of organs.
AT1G27620	5.62981	0.110321	6.04077	0.04961	0.410962	0.231845	No	HXXXD-type acyl-transferase family protein;
AT1G80840	3.12045	0.244029	3.5314	0.28566	0.41095	0.395414	No	WRKY DNA-binding protein 40;Pathogen-induced transcription factor. Binds W-box sequences in vitro. Forms protein complexes with itself and with WRKY40 and WRKY60. Coexpression with WRKY18 or WRKY60 made plants more susceptible to both P. syringae and B. cinerea. WRKY18, WRKY40, and WRKY60 have partially redundant roles in response to the hemibiotrophic bacterial pathogen Pseudomonas syringae and …
AT2G21550	4.76996	0.0329665	5.18051	0.0156343	0.410557	0.00786583	No	Bifunctional dihydrofolate reductase/thymidylate synthase;
AT1G78940	2.61969	0.0956857	2.20915	0.0909279	-0.410536	0.0891562	No	Protein kinase protein with adenine nucleotide alpha hydrolases-like domain;
AT1G20530	3.0794	0.038624	3.48969	0.0885338	0.410285	0.0353385	No	Protein of unknown function (DUF630 and DUF632);
AT5G16310	7.07695	0.042353	7.48707	0.0313793	0.410117	0.0158317	No	Peptidase C12, ubiquitin carboxyl-terminal hydrolase 1;
AT2G31180	1.75107	0.361002	2.16107	0.221817	0.410002	0.121499	No	myb domain protein 14;Member of the R2R3 factor gene family.
AT3G12012	4.87421	0.0501893	4.46429	0.0424235	-0.409928	0.0374868	No	conserved peptide upstream open reading frame 20;Upstream open reading frames (uORFs) are small open reading frames found in the 5' UTR of a mature mRNA, and can potentially mediate translational regulation of the largest, or major, ORF (mORF). CPuORF20 represents a conserved upstream opening reading frame relative to major ORF AT3G12010.1
AT5G01580	3.71994	0.066149	4.12967	0.146748	0.409724	0.22694	No	gamma interferon responsive lysosomal thiol (GILT) reductase family protein;thiol reductase in OAS metabolism
AT5G60650	3.59364	0.0352768	4.00325	0.066568	0.409606	0.0478898	No	;
AT2G45280	4.50721	0.0925911	4.9168	0.0108894	0.409591	0.069759	No	RAS associated with diabetes protein 51C;Encodes a protein similar to RAD51C involved in double stranded break repair via homologous recombination. Sensitive to DSB induced by Mitomycin C and gamma irradiation, interacts with Atxrcc3 in yeast two-hybrid assay. Required for female meiosis but not critical for mitosis under normal conditions.
AT2G26970	5.7729	0.0370607	6.18224	0.043304	0.409334	0.0440876	No	Polynucleotidyl transferase, ribonuclease H-like superfamily protein;
AT1G17610	3.71272	0.0564294	3.30351	0.193454	-0.409213	0.135896	No	Disease resistance protein (TIR-NBS class);
AT2G46880	3.98346	0.388874	3.57432	0.533196	-0.409137	0.563608	No	purple acid phosphatase 14;
AT4G03510	5.60339	0.126382	6.01251	0.10452	0.409117	0.00027148	Yes	RING membrane-anchor 1;RMA1 encodes a novel 28 kDa protein with a RING finger motif and a C-terminal membrane-anchoring domain that is involved in the secretory pathway. Has E3 ubiquitin ligase activity.
AT2G42380	6.62803	0.0477696	6.21896	0.0112053	-0.409068	0.0192996	No	Basic-leucine zipper (bZIP) transcription factor family protein;Encodes a member of the BZIP family of transcription factors. Forms heterodimers with the related protein AtbZIP61. Binds to G-boxes in vitro and is localized to the nucleus in onion epidermal cells.
AT2G04800	4.68023	0.0943423	5.08896	0.0454416	0.408733	0.186862	No	;
AT5G27610	5.52771	0.0115968	5.93619	0.0391201	0.40848	0.0115442	No	DIRP ;Myb-like DNA-binding domain;
AT5G53220	3.72174	0.0261636	4.1302	0.0829974	0.408459	0.0190481	No	;
AT5G16770	5.10791	0.0473701	5.51632	0.0549083	0.408414	0.0308772	No	myb domain protein 9;Member of the R2R3 factor gene family.
AT2G34340	4.16355	0.10223	4.57183	0.0922189	0.408281	0.0376462	No	Protein of unknown function, DUF584;
AT5G64510	5.28655	0.0944309	5.69437	0.0956206	0.407819	0.168045	No	;
AT4G20030	5.44372	0.00651202	5.036	0.0340934	-0.407722	0.00850303	No	RNA-binding (RRM/RBD/RNP motifs) family protein;
AT1G66500	4.56143	0.138754	4.96915	0.136714	0.407714	0.461352	No	Pre-mRNA cleavage complex II;
AT1G18570	5.23912	0.0727672	5.64682	0.0844075	0.407697	0.0017806	No	myb domain protein 51;Encodes a member of the R2R3-MYB transcription family. Involved in indole glucosinolate biosynthesis.
AT1G80190	5.33605	0.0793004	5.74369	0.0710721	0.407646	0.00230679	No	partner of SLD five 1;Similar to the PSF1 component of GINS complex, which in other organism was shown to be involved in the initiation of DNA replication.
AT3G59430	2.61054	0.058173	3.018	0.259882	0.407464	0.312737	No	;
AT1G78530	4.63883	0.0305242	4.23136	0.0182463	-0.407464	0.00364353	No	Protein kinase superfamily protein;
AT5G20410	6.65216	0.018094	6.24478	0.0568205	-0.407375	0.0763449	No	monogalactosyldiacylglycerol synthase 2;Encodes a type B monogalactosyldiacylglycerol (MGDG) synthase. Strongly induced by phosphate deprivation, and in non-photosynthetic tissues. Does not contribute to galactolipid synthesis under Pi-sufficient conditions but does under Pi starvation.
AT4G26680	4.53768	0.0794421	4.94441	0.0189374	0.406735	0.0537176	No	Tetratricopeptide repeat (TPR)-like superfamily protein;
AT2G05210	7.44053	0.0494131	7.84718	0.0459239	0.406647	0.0181819	No	Nucleic acid-binding, OB-fold-like protein;Encodes AtPOT1a, an accessory factor for telomerase required for positive telomere length regulation. Note on nomenclature: different names have been given to Arabidopsis POT-like genes (Kuchar and Fajkus, 2004; Shakirov et al, 2005; Tani and Murata, 2005). According to a unifying nomenclature (Surovtseva et al, 2007), At2g05210 (previously named AtPOT1)…
AT5G19830	3.45214	0.0873398	3.85835	0.0332781	0.406213	0.0813588	No	Peptidyl-tRNA hydrolase family protein;
AT3G52550	4.27739	0.0485567	3.87118	0.0177616	-0.406213	0.00201434	No	;
AT3G23800	3.78661	0.16481	4.19273	0.0201325	0.406111	0.184081	No	selenium-binding protein 3;
AT5G57540	2.48217	0.11952	2.88815	0.265717	0.405982	0.299218	No	xyloglucan endotransglucosylase/hydrolase 13;Encodes a xyloglucan endotransglucosylase/hydrolase with only only the endotransglucosylase (XET; EC 2.4.1.207) activity towards xyloglucan and non-detectable endohydrolytic (XEH; EC 3.2.1.151) activity.
AT3G48100	3.9409	0.0665281	4.34671	0.0404922	0.405803	0.00562135	No	response regulator 5;Encodes a transcription repressor that mediates a negative feedback loop in cytokinin signalling. ARR5 expression is upregulated by Class I KNOX genes. Arr5 protein is stabilized by cytokinin in a two-component phosphorelay.
AT1G09240	6.42731	0.0846883	6.02151	0.0686264	-0.405798	0.0988652	No	nicotianamine synthase 3;Encodes a nicotianamine synthase.
AT5G13080	3.02365	0.0460193	3.42915	0.0388941	0.405502	0.0207727	No	WRKY DNA-binding protein 75;WRKY75 is one of several transcription factors induced during Pi deprivation. It is nuclear localized and regulated differentially during Pi starvation. RNAi mediated suppression of WRKY75 made the plants more susceptible to Pi stress as indicated by the higher accumulation of anthocyanin during Pi starvation.
AT3G47200	4.68297	0.0309235	5.08834	0.0486912	0.405378	0.00522506	No	Plant protein of unknown function (DUF247);
AT1G03180	4.65766	0.0172681	5.06292	0.0859769	0.405259	0.0539467	No	;
AT4G26010	5.50599	0.00719297	5.91116	0.0423872	0.405172	0.0147957	No	Peroxidase superfamily protein;
AT5G23320	2.53409	0.136489	2.93921	0.0823314	0.405119	0.166386	No	homolog of yeast STE14 A;Encodes a prenylcysteine alpha-carboxyl methyltransferase involved in methylation of isoprenylated proteins. This protein appears to have lower catalytic activity and a lower transcript expression level than the other ICMT present in Arabidopsis (At5g08335). Analysis of ICMT RNAi lines suggests that this protein may be involved in flower and stem development.
AT3G01970	2.88348	0.176055	3.28825	0.0634485	0.404764	0.15114	No	WRKY DNA-binding protein 45;member of WRKY Transcription Factor; Group I
AT4G35720	3.46097	0.227875	3.8653	0.0656918	0.404331	0.203429	No	Arabidopsis protein of unknown function (DUF241);
AT2G02710	5.92242	0.0214996	6.32666	0.0616194	0.404238	0.0707492	No	PAS/LOV protein B;Encodes a putative blue light receptor protein.
AT3G01990	3.94622	0.146582	4.35039	0.0376957	0.404167	0.142496	No	ACT domain repeat 6;Member of a small family of ACT domain containing proteins in Arabidopsis. ACT domains are involved in amino acid binding.
AT2G20562	3.03499	0.181545	3.43882	0.0803694	0.403835	0.133749	No	;
AT4G12330	6.06843	0.0640154	6.47215	0.0661047	0.403716	0.292023	No	cytochrome P450, family 706, subfamily A, polypeptide 7;member of CYP706A
AT5G08190	5.36922	0.0875796	5.77242	0.0282991	0.403198	0.093622	No	nuclear factor Y, subunit B12;
AT4G14490	5.78125	0.0286075	5.37824	0.0465839	-0.403003	0.0235752	No	SMAD/FHA domain-containing protein ;
AT4G29930	2.50121	0.292618	2.90403	0.099053	0.402823	0.0906211	No	basic helix-loop-helix (bHLH) DNA-binding superfamily protein;
AT3G56200	9.27188	0.0269646	8.86942	0.0275013	-0.402461	0.0118227	No	Transmembrane amino acid transporter family protein;Encodes a putative amino acid transporter.
AT3G04530	5.28609	0.0528728	5.68853	0.0309409	0.402439	0.0961753	No	phosphoenolpyruvate carboxylase kinase 2;Encodes a second Arabidopsis phosphoenolpyruvate carboxylase kinase gene product with a different expression pattern from PPCK1. Expression of the gene is upregulated by exposure of the plant to light.
AT1G08670	2.40391	0.210597	2.80626	0.116566	0.402348	0.218389	No	ENTH/VHS family protein;
AT5G23090	4.27719	0.0709621	3.87504	0.104313	-0.40215	0.131115	No	nuclear factor Y, subunit B13;
AT1G60470	3.10657	0.0616757	3.50872	0.185431	0.40215	0.226121	No	galactinol synthase 4;
AT5G38930	4.14973	0.0737462	3.74777	0.073297	-0.401957	0.125146	No	RmlC-like cupins superfamily protein;
AT1G56680	3.98233	0.111894	3.58038	0.211316	-0.401951	0.0355246	No	Chitinase family protein;
AT5G13290	5.74119	0.0152859	6.1431	0.0891239	0.401915	0.169799	No	Protein kinase superfamily protein;Encodes a protein with predicted Ser/Thr kinase activity and membrane localization that is involved in the CLV3 signaling pathway that represses WUS expression in the meristem. Loss of function of CRN can suppress the phenotype caused by overexpression of CLV3. SOL2 isolated as a suppressor of root- specific overexpression of CLE19, a clavata3 like gene. sol2 pa…
AT3G53270	5.3866	0.0884507	5.78851	0.0404274	0.401912	0.0170882	No	Small nuclear RNA activating complex (SNAPc), subunit SNAP43 protein;
AT1G29640	5.09865	0.0241378	5.50055	0.0430708	0.401905	0.00253052	No	Protein of unknown function, DUF584;
AT1G02300	6.20675	0.0616106	6.60854	0.0512246	0.401784	0.0357997	No	Cysteine proteinases superfamily protein;
AT1G68150	5.1892	0.0461192	5.59098	0.0361017	0.401778	0.0355249	No	WRKY DNA-binding protein 9;member of WRKY Transcription Factor; Group II-b
AT4G25250	5.40652	0.0357027	5.80827	0.0589905	0.401755	0.0140726	No	Plant invertase/pectin methylesterase inhibitor superfamily protein;
AT1G15220	3.63845	0.110542	3.23671	0.174298	-0.401741	0.0782762	No	cytochrome c biogenesis protein family;Encodes a protein with oxidoreductase activity present in the inner membrane of mitochondria. CCMH is postulated to play a central role in mitochondrial cytochrome c maturation, probably as part of a heme lyase complex that also holds activity of reducing apocytochrome c. CCMH interacts with apocytochrome AtCYTc-a and is shown to be present in a 500 kDa-comp…
AT2G24240	5.10824	0.133715	5.50977	0.0715596	0.401539	0.148835	No	BTB/POZ domain with WD40/YVTN repeat-like protein;
AT1G73270	3.23452	0.155324	3.63601	0.0715012	0.40149	0.119163	No	serine carboxypeptidase-like 6;
AT1G29465	5.02809	0.104483	5.42953	0.0601746	0.401445	0.00810827	No	;
AT1G61255	2.52049	0.119389	2.11911	0.159372	-0.40138	0.194848	No	;
AT3G26830	5.5136	0.0931598	5.91487	0.106668	0.401276	0.03638	No	Cytochrome P450 superfamily protein;Mutations in pad3 are defective in biosynthesis of the indole derived phytoalexin camalexin. Encodes a cytochrome P450 enzyme that catalyzes the conversion of dihydrocamalexic acid to camalexin.
AT4G16680	4.13962	0.0637493	4.54076	0.0511578	0.40114	0.0638253	No	P-loop containing nucleoside triphosphate hydrolases superfamily protein;
AT1G68330	5.02348	0.0309372	5.42444	0.0548718	0.400964	0.0190109	No	;
AT1G07520	4.90111	0.0468156	5.30177	0.028423	0.400664	0.00200259	No	GRAS family transcription factor;
AT1G32900	8.25982	0.272376	8.66021	0.223303	0.40039	0.146418	No	UDP-Glycosyltransferase superfamily protein;
AT2G46790	3.78094	0.821916	4.18104	0.633611	0.400104	0.0996913	No	pseudo-response regulator 9;Pseudo-response regulator PRR9. Involved in clock function. PRR7 and PRR9 are partially redundant essential components of a temperature-sensitive circadian system. CCA1 and LHY had a positive effect on PRR9. Interact with TOC1 in a yeast two-hybrid assay. Acts as transcriptional repressor of CCA1 and LHY.
AT5G05440	6.96096	0.0353324	7.36066	0.0128109	0.399692	0.00587446	No	Polyketide cyclase/dehydrase and lipid transport superfamily protein;Encodes a member of the PYR (pyrabactin resistance )/PYL(PYR1-like)/RCAR (regulatory components of ABA receptor) family proteins with 14 members. PYR/PYL/RCAR family proteins function as abscisic acid sensors. Mediate ABA-dependent regulation of protein phosphatase 2Cs ABI1 and ABI2.
AT1G02390	3.89991	0.0949064	4.29961	0.102849	0.39969	0.00448864	No	glycerol-3-phosphate acyltransferase 2;Encodes a member of a family of proteins with glycerol-3-phosphate acyltransferase activity.
AT3G24360	5.15627	0.0645683	5.55595	0.0770999	0.399673	0.00367829	No	ATP-dependent caseinolytic (Clp) protease/crotonase family protein;
AT3G52390	6.54465	0.0457337	6.94425	0.0981214	0.399607	0.0773538	No	TatD related DNase;
AT3G07580	3.78012	0.129823	3.38062	0.21539	-0.399498	0.111079	No	;
AT2G35030	5.25822	0.0760412	4.85915	0.146271	-0.399067	0.0570504	No	Pentatricopeptide repeat (PPR) superfamily protein;
AT2G46140	6.76662	0.00814151	7.1655	0.00935979	0.398883	0.000337898	Yes	Late embryogenesis abundant protein;
AT2G17975	5.66552	0.0199824	6.06416	0.0527052	0.398649	0.0401076	No	zinc finger (Ran-binding) family protein;
AT4G37340	4.72434	0.077151	5.1229	0.0322524	0.398562	0.138637	No	cytochrome P450, family 81, subfamily D, polypeptide 3;member of CYP81D
AT5G60900	2.39403	0.304472	2.79258	0.404327	0.398549	0.194275	No	receptor-like protein kinase 1;Encodes a receptor-like protein kinase.
AT4G36270	2.72151	0.188614	3.1194	0.122237	0.397894	0.0412495	No	ATP binding;
AT1G72530	2.01806	0.149113	1.62051	0.199647	-0.397548	0.140342	No	plastid developmental protein DAG, putative;
AT5G20670	3.84389	0.105352	4.24097	0.0935133	0.397079	0.146428	No	Protein of unknown function (DUF1677);
AT5G38900	4.20931	0.109994	4.6063	0.0110209	0.396987	0.0797352	No	Thioredoxin superfamily protein;
AT2G18690	2.57485	0.196665	2.97159	0.102545	0.396737	0.271346	No	;
AT1G61640	4.19779	0.0865153	4.59405	0.078476	0.396254	0.0450142	No	Protein kinase superfamily protein;
AT4G23493	2.93067	0.136547	3.32652	0.185416	0.395848	0.32037	No	;
AT2G17710	4.84395	0.0752559	5.23975	0.0379622	0.395804	0.0106244	No	;
AT3G55940	3.16215	0.0844675	3.55777	0.0774397	0.395621	0.1343	No	Phosphoinositide-specific phospholipase C family protein;
AT3G60070	5.17133	0.0202765	5.56693	0.0567199	0.395597	0.0329674	No	Major facilitator superfamily protein;
AT3G60180	2.89961	0.127978	3.29508	0.064596	0.395471	0.0941315	No	P-loop containing nucleoside triphosphate hydrolases superfamily protein;
AT3G05400	6.17249	0.0541634	5.7771	0.0349915	-0.395391	0.00430685	No	Major facilitator superfamily protein;
AT2G34060	6.59425	0.0222765	6.19893	0.056388	-0.39532	0.0091498	No	Peroxidase superfamily protein;
AT3G26040	3.16778	0.20462	2.77269	0.208227	-0.395089	0.469366	No	HXXXD-type acyl-transferase family protein;
AT4G37608	2.71124	0.0267314	3.10605	0.203503	0.394808	0.20138	No	;
AT1G25530	6.58847	0.0262622	6.98291	0.00773889	0.394442	0.0101741	No	Transmembrane amino acid transporter family protein;
AT5G49500	4.62104	0.0438848	5.01527	0.0287059	0.394231	0.0166912	No	Signal recognition particle, SRP54 subunit protein;
AT4G31060	3.59038	0.175002	3.9839	0.0960805	0.393524	0.0601737	No	Integrase-type DNA-binding superfamily protein;encodes a member of the DREB subfamily A-5 of ERF/AP2 transcription factor family. The protein contains one AP2 domain. There are 15 members in this subfamily including RAP2.1, RAP2.9 and RAP2.10.
AT5G65165	4.28143	0.0394943	4.67465	0.147116	0.393223	0.297321	No	succinate dehydrogenase 2-3;One of three isoforms of the iron-sulfur component of the succinate dehydrogenase complex, a component of the mitochondrial respiratory chain complex II. The product of the nuclear encoded gene is imported into the mitochondrion. Transcripts appear during seed maturation, persist through dessication, are abundant in dry seeds, and markedly decline during germination.
AT1G77230	4.01935	0.04109	3.62624	0.140321	-0.393108	0.0550794	No	Tetratricopeptide repeat (TPR)-like superfamily protein;
AT2G27740	3.17431	0.216921	3.56714	0.0820013	0.392829	0.269813	No	Family of unknown function (DUF662) ;
AT4G03540	4.9264	0.0931415	4.53394	0.218852	-0.392457	0.169252	No	Uncharacterised protein family (UPF0497);
AT5G04340	4.44727	0.0634981	4.83905	0.0920233	0.391781	0.156497	No	zinc finger of Arabidopsis thaliana 6;putative c2h2 zinc finger transcription factor mRNA,
AT4G28190	4.57473	0.021788	4.18315	0.120448	-0.391582	0.101421	No	Developmental regulator, ULTRAPETALA;Encodes a novel Cys-rich protein with a B-box like domain that acts as a negative regulator of meristem cell accumulation in inflorescence and floral meristems as loss-of-function ult1 mutations cause inflorescence meristem enlargement, the production of extra flowers and floral organs, and a decrease in floral meristem determinacy. Acts opposite to CLF which …
AT1G01030	5.06464	0.0303811	4.67312	0.0667379	-0.391522	0.0243132	No	AP2/B3-like transcriptional factor family protein;
AT4G15430	5.14697	0.303289	5.53834	0.210065	0.391364	0.0768064	No	ERD (early-responsive to dehydration stress) family protein;
AT5G48410	2.60092	0	2.2104	0.041913	-0.390523	0.000496428	Yes	glutamate receptor 1.3;member of Putative ligand-gated ion channel subunit family
AT4G24380	6.21377	0.0701508	6.60425	0.0619696	0.390474	0.263898	No	;
AT5G57880	4.53054	0.0929244	4.92097	0.0529002	0.390431	0.200038	No	multipolar spindle 1;Encodes MULTIPOLAR SPINDLE 1 (MPS1), involved in meiotic spindle organization.
AT1G74500	4.80456	0.0716355	5.195	0.0691336	0.390431	0.236359	No	activation-tagged BRI1(brassinosteroid-insensitive 1)-suppressor 1;Encodes a basic helixâloopâhelix transcription factor that acts downstream of MP in root initiation. TMO7 protein moves to the hypophysis and to vascular cells, contributing to MP-dependent root formation. Promotes the correct definition of the hypophysis cell division plane.
AT1G77810	4.65435	0.026442	5.0447	0.0773578	0.39035	0.0717981	No	Galactosyltransferase family protein;
AT1G12320	5.26823	0.0139134	5.65851	0.0139147	0.390277	0.00326767	No	Protein of unknown function (DUF1442);
AT5G19875	6.29285	0.0492632	5.90261	0.0242727	-0.390238	0.100526	No	;
AT3G07080	4.23852	0.0616822	4.6287	0.054393	0.390174	0.00490647	No	EamA-like transporter family;
AT1G20570	4.80792	0.0642298	4.41774	0.0301904	-0.390173	0.0219173	No	Spc97 / Spc98 family of spindle pole body (SBP) component;
AT1G31175	4.71159	0.0952239	5.10157	0.0670115	0.389975	0.175269	No	;
AT1G74150	2.37436	0.0991048	1.98438	0.0977584	-0.389975	0.0474207	No	Galactose oxidase/kelch repeat superfamily protein;
AT2G39370	3.84757	0.0504189	4.23754	0.124153	0.389975	0.196554	No	;
AT5G57320	4.75385	0.0834243	4.36423	0.087247	-0.389623	0.282765	No	villin, putative;
AT2G36640	5.5226	0.0484572	5.91209	0.0873542	0.389492	0.248733	No	embryonic cell protein 63;Encodes putative phosphotyrosine protein belonging to late embryogenesis abundant (LEA) protein in group 3 that might be involved in maturation and desiccation tolerance of seeds. RFLP and CAPS mapping place it on chromosome 4 but the nucleotide sequence maps it to chromosome 2.
AT5G04700	3.50068	0.036595	3.11124	0.125061	-0.38944	0.0270925	No	Ankyrin repeat family protein;
AT3G56570	4.81661	0.0253523	5.20586	0.0421701	0.389248	0.00164485	Yes	SET domain-containing protein;
AT3G07900	3.77039	0.0919037	4.15962	0.0775312	0.389236	0.214062	No	O-fucosyltransferase family protein;
AT1G53470	5.04468	0.0295863	5.43387	0.0586248	0.389187	0.0499833	No	mechanosensitive channel of small conductance-like 4;
AT5G64520	4.65445	0.0514824	5.04325	0.0675641	0.388801	0.122031	No	homolog of X-ray repair cross complementing 2 (XRCC2);Encodes a protein of the XRCC2 family involved in DNA repair. atxrcc2-1 Mutants are sensitive to MitomycinC but do not show fertility defects.
AT1G31010	4.89203	0.0330196	5.28063	0.0649508	0.388593	0.00640709	No	organellar single-stranded DNA binding protein 4;
AT4G28450	6.77444	0.0478305	7.16295	0.0439528	0.388509	2.62219e-05	Yes	nucleotide binding;protein binding;This gene is predicted to encode a protein with a DWD motif. It can bind to DDB1a in Y2H assays and may be involved in the formation of a CUL4-based E3 ubiquitin ligase
AT2G43000	3.63412	0.187527	4.02201	0.1685	0.387889	0.523008	No	NAC domain containing protein 42;
AT5G14100	5.83711	0.0447683	5.44938	0.112555	-0.387727	0.0731435	No	non-intrinsic ABC protein 14;member of NAP subfamily
AT5G14150	4.68654	0.144863	5.07417	0.0906774	0.38763	0.296816	No	Protein of unknown function, DUF642;
AT1G13635	4.05802	0.0721966	3.67067	0.161451	-0.387352	0.245872	No	DNA glycosylase superfamily protein;
AT5G40880	4.61033	0.0698914	4.99757	0.0371911	0.387242	0.00613692	No	WD-40 repeat family protein / zfwd3 protein (ZFWD3);
AT2G35640	3.63299	0.0283563	3.24581	0.216899	-0.387179	0.301413	No	Homeodomain-like superfamily protein;
AT2G28670	3.11798	0.147359	3.5048	0.103387	0.386822	0.295717	No	Disease resistance-responsive (dirigent-like protein) family protein;
AT5G02430	5.96869	0.0197299	6.3554	0.0126907	0.38671	0.00828564	No	Transducin/WD40 repeat-like superfamily protein;
AT1G24070	6.73551	0.0863275	7.12207	0.11683	0.386552	0.160292	No	cellulose synthase-like A10;encodes a gene similar to cellulose synthase
AT4G25820	7.07609	0.0111044	7.46236	0.0349898	0.386272	0.00936616	No	xyloglucan endotransglucosylase/hydrolase 14;Encodes a xyloglucan endotransglycosylase with a clear preference for non-fucosylated xyloglucan polymer.
AT1G08810	3.30127	0.0830437	3.68733	0.0110213	0.386065	0.016633	No	myb domain protein 60;putative transcription factor of the R2R3-MYB gene family. Transcript increases under conditions that promote stomatal opening (white and blue light, abi1-1 mutation) and decreases under conditions that trigger stomatal closure (ABA, desiccation, darkness), with the exception of elevated CO2. Expressed exclusively in guard cells of all tissues. It is required for light-induc…
AT5G65207	5.84783	0.0559023	6.23377	0.0561524	0.385935	0.228947	No	;
AT5G04780	4.07843	0.108277	3.6925	0.166072	-0.385935	0.0541709	No	Pentatricopeptide repeat (PPR) superfamily protein;
AT4G15070	3.2357	0.205089	3.62161	0.0435626	0.385919	0.251257	No	Cysteine/Histidine-rich C1 domain family protein;
AT5G66480	4.81098	0.0799441	5.19668	0.0754635	0.385703	0.0175334	No	;
AT1G34420	4.99917	0.0794991	5.38465	0.0484408	0.385473	0.0787862	No	leucine-rich repeat transmembrane protein kinase family protein;
AT5G01610	4.41182	0.0220712	4.79688	0.0957075	0.385065	0.0772508	No	Protein of unknown function, DUF538;
AT1G49170	4.81535	0.0593212	5.2003	0.0300329	0.384949	0.0908922	No	Protein of unknown function (DUF167);
AT1G05160	5.2551	0.0412069	5.63993	0.0291988	0.38483	0.00170037	Yes	cytochrome P450, family 88, subfamily A, polypeptide 3;Encodes an ent-kaurenoic acid hydroxylase, a member of the CYP88A cytochrome p450 family.
AT1G15150	4.14208	0.0287148	3.75738	0.193428	-0.3847	0.204211	No	MATE efflux family protein;
AT2G04090	4.81414	0.0231036	4.4296	0.0168392	-0.384536	0.000202371	Yes	MATE efflux family protein;
AT1G11950	5.00239	0.0605478	5.38683	0.048262	0.384441	0.0403319	No	Transcription factor jumonji (jmjC) domain-containing protein;
AT1G14170	5.30967	0.121614	5.69394	0.0369699	0.384268	0.0985219	No	RNA-binding KH domain-containing protein;
AT1G29270	3.13436	0.16976	3.5186	0.116395	0.384239	0.0336589	No	;
AT1G77570	1.8983	0.114723	1.5143	0.405324	-0.384001	0.313592	No	Winged helix-turn-helix transcription repressor DNA-binding;
AT1G35830	4.2855	0.104808	3.90171	0.130925	-0.383792	0.230199	No	VQ motif-containing protein;
AT3G51930	7.35781	0.0214958	6.97404	0.0242258	-0.38377	9.60812e-05	Yes	Transducin/WD40 repeat-like superfamily protein;
AT2G43610	5.96295	0.0200517	6.3465	0.0523542	0.383557	0.0120452	No	Chitinase family protein;
AT5G17040	6.66045	0.0894729	6.277	0.158621	-0.383451	0.0833741	No	UDP-Glycosyltransferase superfamily protein;
AT4G00500	7.60747	0.0266555	7.22494	0.0319612	-0.382536	0.0312866	No	alpha/beta-Hydrolases superfamily protein;
AT3G50845	2.63222	0.190866	2.2497	0.072495	-0.382519	0.0968877	No	Protein of unknown function (DUF59);
AT1G55300	2.77127	0.0654624	3.15355	0.0771428	0.382288	0.00311861	No	TBP-associated factor 7;
AT1G06570	4.6278	0.207104	4.24552	0.302521	-0.38228	0.0475034	No	phytoene desaturation 1;Mutation of the PDS1 locus disrupts the activity of p-hydroxyphenylpyruvate dioxygenase (HPPDase), the first committed step in the synthesis of both plastoquinone and tocopherols in plants.
AT2G28590	4.32862	0.0992261	4.71091	0.0406593	0.38228	0.0213024	No	Protein kinase superfamily protein;
AT1G61260	4.67089	0.0613399	4.28862	0.0635144	-0.38227	0.0612671	No	Protein of unknown function (DUF761);
AT3G16690	5.40206	0.0591057	5.78415	0.0651471	0.382091	0.0325877	No	Nodulin MtN3 family protein;
AT1G66390	4.21093	0.155534	3.829	0.329965	-0.381936	0.264224	No	myb domain protein 90;production of anthocyanin pigment 2 protein (PAP2)
AT3G24982	3.81209	0.0623561	4.19377	0.181678	0.381683	0.152247	No	receptor like protein 40;
AT1G77885	6.19718	0.0624085	6.57885	0.0352692	0.381669	0.0274826	No	;
AT2G22800	5.34529	0.0454281	4.96373	0.0810204	-0.381561	0.16324	No	Homeobox-leucine zipper protein family;Encodes homeobox protein HAT9.
AT1G64170	6.70884	0.0516244	6.32745	0.0551943	-0.381386	0.0148939	No	cation/H+ exchanger 16;member of Putative Na+/H+ antiporter family
AT1G73630	6.74626	0.0246493	6.36491	0.02067	-0.381349	0.00768525	No	EF hand calcium-binding protein family;
AT5G65850	4.4374	0.123943	4.81866	0.0558253	0.381261	0.163272	No	F-box and associated interaction domains-containing protein;
AT1G76680	9.12656	0.0241204	8.74548	0.0278702	-0.38108	0.0898393	No	12-oxophytodienoate reductase 1;Encodes a member of an alpha/beta barrel fold family of FMN-containing oxidoreductases. One of the closely related 12-oxophytodienoic acid reductases. This enzyme is not expected to participate in jasmonic acid biosynthesis because during in vitro assays, it shows very little activity with the naturally occurring OPDA isomer. Shows activity towards 2,4,6-trinitroto…
AT3G42180	4.21716	0.196262	4.59814	0.092314	0.380976	0.0821235	No	Exostosin family protein;
AT4G33980	4.9928	0.579484	4.61187	0.802329	-0.380928	0.339788	No	;
AT3G05930	3.29725	0.113827	3.67811	0.160668	0.380868	0.0129808	No	germin-like protein 8;germin-like protein (GLP8)
AT3G53680	5.43007	0.0547452	5.04923	0.0402974	-0.38084	0.118469	No	Acyl-CoA N-acyltransferase with RING/FYVE/PHD-type zinc finger domain;
AT3G53230	7.18403	0.0205188	7.56485	0.0287562	0.380818	0.0343674	No	ATPase, AAA-type, CDC48 protein;
AT5G64900	4.73472	0.046725	4.35394	0.192301	-0.380774	0.307037	No	precursor of peptide 1;Encodes a putative 92-aa protein that is the precursor of AtPep1, a 23-aa peptide which activates transcription of the defensive gene defensin (PDF1.2) and activates the synthesis of H2O2, both being components of the innate immune response.
AT1G52690	7.18138	0.0433715	7.56204	0.0534952	0.380655	0.248047	No	Late embryogenesis abundant protein (LEA) family protein;
AT3G16150	6.65262	0.0814856	6.27204	0.149819	-0.380585	0.110864	No	N-terminal nucleophile aminohydrolases (Ntn hydrolases) superfamily protein;
AT3G53140	3.41405	0.0786327	3.79451	0.0231279	0.380452	0.00694227	No	O-methyltransferase family protein;
AT1G61280	4.01932	0.0554764	4.39978	0.0455401	0.380452	0.0475486	No	Phosphatidylinositol N-acetylglucosaminyltransferase, GPI19/PIG-P subunit;
AT4G00680	2.50822	0.131592	2.88823	0.0970355	0.38001	0.181174	No	actin depolymerizing factor 8;
AT3G23930	4.98946	0.047039	4.60961	0.0616943	-0.37985	0.00825554	No	;
AT1G29230	3.10549	0.0388148	3.48527	0.0537486	0.379779	0.0002942	Yes	CBL-interacting protein kinase 18;Encodes a member of the SNF1-related kinase (SnRK) gene family (SnRK3.20), which has also been reported as a member of the CBL-interacting protein kinases (CIPK18).
AT5G07110	6.87201	0.0168796	7.25178	0.0107673	0.379764	0.000385837	Yes	prenylated RAB acceptor 1.B6;
AT1G76410	3.85759	0.114566	4.23676	0.145581	0.379168	0.0147099	No	RING/U-box superfamily protein;
AT2G17036	3.96448	0.235941	4.34365	0.112178	0.379168	0.496133	No	F-box family protein with a domain of unknown function (DUF295);
AT4G17680	6.40531	0.048078	6.02632	0.024004	-0.378993	0.108572	No	SBP (S-ribonuclease binding protein) family protein;
AT4G13160	5.68109	0.048922	6.05991	0.0477759	0.378813	0.144788	No	Protein of unknown function, DUF593;
AT5G07700	4.11719	0.0334854	3.73849	0.135978	-0.378707	0.11443	No	myb domain protein 76;Encodes a putative transcription factor (MYB76).
AT5G62865	5.59382	0.0746415	5.21525	0.0832173	-0.378568	2.46501e-06	Yes	;
AT1G12790	4.3479	0.0239779	4.72621	0.0953597	0.37831	0.162167	No	;
AT4G38160	4.77891	0.0692552	4.40073	0.087266	-0.37818	0.0239084	No	Mitochondrial transcription termination factor family protein;
AT5G21950	4.38907	0.0802479	4.01115	0.0408907	-0.377917	0.0963755	No	alpha/beta-Hydrolases superfamily protein;
AT1G23120	6.12821	0.0393131	5.75041	0.0481572	-0.3778	0.11706	No	Polyketide cyclase/dehydrase and lipid transport superfamily protein;
AT1G58180	4.43251	0.029557	4.81029	0.0665418	0.377782	0.0474223	No	beta carbonic anhydrase 6;
AT1G29460	4.83103	0.173411	5.20871	0.113763	0.377681	0.0996253	No	SAUR-like auxin-responsive protein family ;
AT3G59250	6.79946	0.0437347	6.42183	0.0555512	-0.377638	0.0954624	No	F-box/RNI-like superfamily protein;
AT3G03350	3.61946	0.0756583	3.99709	0.0379933	0.377631	0.0950139	No	NAD(P)-binding Rossmann-fold superfamily protein;
AT2G14800	3.52132	0.13002	3.14376	0.159809	-0.377562	0.018145	No	;
AT1G23560	2.92746	0.110516	3.30487	0.151423	0.377413	0.00931517	No	Domain of unknown function (DUF220);
AT2G27790	3.17996	0.0908794	3.55681	0.038059	0.376844	0.0156598	No	RNA-binding (RRM/RBD/RNP motifs) family protein;
AT5G05500	4.72114	0.0260705	5.09798	0.0260691	0.376844	0.0104466	No	Pollen Ole e 1 allergen and extensin family protein;
AT1G11340	3.04999	0.160522	3.42673	0.203793	0.376743	0.031978	No	S-locus lectin protein kinase family protein;
AT4G16770	4.37413	0.053715	4.75077	0.046712	0.376648	0.0925791	No	2-oxoglutarate (2OG) and Fe(II)-dependent oxygenase superfamily protein;
AT3G19150	4.40504	0.0718181	4.78133	0.0777409	0.376286	0.112552	No	KIP-related protein 6;Kip-related protein (KRP) gene, encodes CDK (cyclin-dependent kinase) inhibitor (CKI), negative regulator of cell division. Binds to D type cyclins. A member of seven KRP genes found in Arabidopsis thaliana. Differential expression patterns for distinct KRPs were revealed by in situ hybridization. KRP6 appears to be targeted for degradation by RHF1a and RHF2a to allow mitoti…
AT5G43380	3.6509	0.0516118	4.02712	0.0669928	0.376224	0.00563255	No	type one serine/threonine protein phosphatase 6;encodes a type I serine/threonine protein phosphatase expressed in expressed in roots, rosettes and flowers.
AT1G73210	3.30998	0.0900631	3.68619	0.108397	0.37621	0.140482	No	Protein of unknown function (DUF789);
AT5G59200	3.13661	0.263144	3.51282	0.373227	0.37621	0.384535	No	Tetratricopeptide repeat (TPR)-like superfamily protein;Encodes a chloroplast RNA editing factor.
AT4G20110	5.84252	0.0219614	6.21849	0.0273895	0.375973	0.000840105	Yes	VACUOLAR SORTING RECEPTOR 7;
AT5G63340	3.12077	0.0563988	3.49662	0.0740586	0.37585	0.0901746	No	;
AT3G62780	5.26008	0.0227868	5.63585	0.0368527	0.375772	0.0388127	No	Calcium-dependent lipid-binding (CaLB domain) family protein;
AT5G56240	7.41047	0.0200443	7.03474	0.0235235	-0.375728	1.21032e-06	Yes	;
AT1G11800	6.00658	0.0193229	6.38228	0.0243156	0.3757	2.08584e-05	Yes	endonuclease/exonuclease/phosphatase family protein;
AT2G15220	6.25155	0.0547328	6.62719	0.0501391	0.375637	0.00117407	Yes	Plant basic secretory protein (BSP) family protein;
AT4G02180	4.42112	0.0879777	4.79673	0.13717	0.375619	0.0267745	No	DC1 domain-containing protein;
AT1G80080	8.33466	0.000591345	7.95922	0.00843798	-0.37544	0.000137323	Yes	Leucine-rich repeat (LRR) family protein;Encodes a transmembrane leucine-repeat containing receptor-like protein that is expressed in proliferative postprotodermal cells. Recessive mutation leads to disruption of asymmetric cell division during stomata development.
AT3G51490	3.30635	0.0284898	2.93101	0.132752	-0.375336	0.0369602	No	tonoplast monosaccharide transporter3;
AT3G27860	4.04431	0.188248	4.4195	0.103007	0.375188	0.377345	No	Tudor/PWWP/MBT superfamily protein;
AT5G16820	6.44536	0.00996323	6.82025	0.0501983	0.374899	0.0316894	No	heat shock factor 3;Encodes a putative transcription factor whose expression is not induced by heat but whose stable overexpression leads to expression of HSP. Required early in the stress response for transient expression of heat shock genes.
AT4G10650	4.06312	0.182396	3.6883	0.545226	-0.374816	0.519235	No	P-loop containing nucleoside triphosphate hydrolases superfamily protein;
AT1G51380	6.4789	0.060563	6.85365	0.0829578	0.374744	0.00720719	No	DEA(D/H)-box RNA helicase family protein;
AT4G04695	4.08172	0.0266303	4.45617	0.0339957	0.374447	0.000723269	Yes	calcium-dependent protein kinase 31;member of Calcium Dependent Protein Kinase. Involved in response to salicylic acid.
AT1G05660	3.20469	0.139474	3.57872	0.0761583	0.374029	0.00881109	No	Pectin lyase-like superfamily protein;
AT4G14622	3.29581	0.345651	3.66979	0.129205	0.373973	0.322354	No	conserved peptide upstream open reading frame 60;Upstream open reading frames (uORFs) are small open reading frames found in the 5' UTR of a mature mRNA, and can potentially mediate translational regulation of the largest, or major, ORF (mORF). CPuORF60 represents a conserved upstream opening reading frame relative to major ORF AT4G14620.1
AT2G17550	4.41911	0.0919785	4.79294	0.0470102	0.373829	0.0481845	No	;
AT4G26220	5.95381	0.0350301	6.32739	0.0286649	0.373587	0.000203725	Yes	S-adenosyl-L-methionine-dependent methyltransferases superfamily protein;
AT4G28270	6.9841	0.0321647	7.35765	0.0512274	0.373547	0.00567385	No	RING membrane-anchor 2;Encodes a RING finger E3 ubiquitin ligase. Binds and ubiquitinates ABP1 in vivo and in vitro.
AT1G01130	5.65761	0.0269545	5.28415	0.0290136	-0.373459	5.38654e-06	Yes	;
AT4G26060	5.74688	0.045909	6.12025	0.0569432	0.373368	0.0932733	No	Ribosomal protein L18ae family;
AT1G22985	4.04679	0.0991756	3.67355	0.0855929	-0.373239	0.117088	No	Integrase-type DNA-binding superfamily protein;encodes a member of the ERF (ethylene response factor) subfamily B-5 of ERF/AP2 transcription factor family. The protein contains one AP2 domain. There are 7 members in this subfamily.
AT2G40170	4.63322	0.0231129	5.0064	0.0859003	0.373179	0.0622779	No	Stress induced protein;Encodes a group 1 LEA gene that is activated by direct binding of ABI5 to its promoter and is involved in response to ABA. Is required for normal seed development. Involved in regulating the timing of dessication tolerance and rate of water loss during seed maturation.
AT2G44280	5.16031	0.0613979	5.53344	0.0401552	0.373131	0.000780487	Yes	Major facilitator superfamily protein;
AT1G28190	4.73507	0.153861	5.10807	0.128289	0.372995	0.004041	No	;
AT1G69230	4.54616	0.0571865	4.91916	0.00666677	0.372994	0.0353838	No	SPIRAL1-like2;SPIRAL1-LIKE2 belongs to a six-member gene family in Arabidopsis; all members share a high sequence similarity in amino- and carboxy-terminal regions. Regulates cortical microtubule organization. Mutant plants exhibit altered patterns of root and organ growth as a result of defective anisotropic cell expansion.
AT2G40920	4.14154	0.0746736	3.76894	0.0496394	-0.372601	0.0475058	No	F-box and associated interaction domains-containing protein;
AT1G74240	6.49807	0.0628992	6.87064	0.0521222	0.37257	6.34734e-05	Yes	Mitochondrial substrate carrier family protein;
AT5G23930	3.71479	0.085251	4.08724	0.051237	0.37245	0.031587	No	Mitochondrial transcription termination factor family protein;
AT2G01540	6.30653	0.0462682	6.67853	0.0221149	0.371996	0.101759	No	Calcium-dependent lipid-binding (CaLB domain) family protein;
AT3G24870	4.71716	0.00666405	4.34534	0.077722	-0.371826	0.0479073	No	Helicase/SANT-associated, DNA binding protein;
AT3G54870	3.72358	0.0683595	4.09497	0.136867	0.37139	0.0571412	No	Armadillo/beta-catenin repeat family protein / kinesin motor family protein;Armadillo-repeat containing kinesin-related protein. Plays a role during transition to root-hair tip growth.Mutants have short, branched root hairs and an excess of endoplasmic microtubles. Phenotype suggests ARK1 plays a role in modulating microtubule depolymerization during root hair tip growth.
AT3G13960	4.55992	0.117244	4.18855	0.0911097	-0.371374	0.174851	No	growth-regulating factor 5;Growth regulating factor encoding transcription activator. One of the nine members of a GRF gene family, containing nuclear targeting domain. Involved in leaf development and expressed in root, shoot and flower.
AT2G44370	4.84248	0.0790428	5.21382	0.0716695	0.371339	0.00868706	No	Cysteine/Histidine-rich C1 domain family protein;
AT2G36355	4.46455	0.0447673	4.83582	0.0662945	0.371275	0.110856	No	Family of unknown function (DUF662) ;
AT4G31330	5.45816	0.0502755	5.08695	0.0100298	-0.371219	0.0471313	No	Protein of unknown function, DUF599;
AT3G16700	4.90958	0.0289218	4.53843	0.0207555	-0.371153	0.00170108	Yes	Fumarylacetoacetate (FAA) hydrolase family;
AT1G72910	6.04296	0.187357	6.41411	0.193487	0.371141	0.385962	No	Toll-Interleukin-Resistance (TIR) domain-containing protein;
AT2G42540	6.55452	0.279024	6.92566	0.234095	0.37114	0.155564	No	cold-regulated 15a;A cold-regulated gene whose product is targeted to the chloroplast. Cor15am protects stromal proteins from aggregation under various stress conditions. Constitutive expression increases freezing tolerance in protoplasts in vitro and chloroplasts in vivo. NMR and x-ray diffraction studies suggest that COR15a alters the intrinsic curvature of the inner membrane of chloroplast env…
AT4G13620	3.64495	0.0863182	3.27429	0.185559	-0.370656	0.0474285	No	Integrase-type DNA-binding superfamily protein;encodes a member of the DREB subfamily A-6 of ERF/AP2 transcription factor family. The protein contains one AP2 domain. There are 8 members in this subfamily including RAP2.4.
AT1G65000	3.9726	0.0220911	4.34295	0.0225898	0.370344	0.000628171	Yes	;
AT5G54040	4.77659	0.0732979	5.14644	0.020578	0.369851	0.0744545	No	Cysteine/Histidine-rich C1 domain family protein;
AT1G23830	4.22554	0.148812	4.59532	0.0632457	0.369773	0.363064	No	;
AT5G37980	3.55566	0.173369	3.18592	0.152942	-0.369739	0.048499	No	Zinc-binding dehydrogenase family protein;
AT3G61270	5.73221	0.043851	6.10165	0.0108796	0.369434	0.0288546	No	Arabidopsis thaliana protein of unknown function (DUF821);
AT5G65350	2.83121	0.364657	3.20061	0.0766574	0.369407	0.508663	No	histone 3 11;
AT4G26830	3.06823	0.110868	3.43748	0.190472	0.369247	0.113273	No	O-Glycosyl hydrolases family 17 protein;
AT5G07800	3.68231	0.0797782	4.05148	0.0435032	0.36917	0.0748314	No	Flavin-binding monooxygenase family protein;
AT1G35530	4.70698	0.0769816	4.33783	0.103688	-0.369145	0.268799	No	DEAD/DEAH box RNA helicase family protein ;
AT5G04610	2.48413	0.136658	2.11546	0.229772	-0.368672	0.00884193	No	S-adenosyl-L-methionine-dependent methyltransferases superfamily protein;
AT4G25692	4.58518	0.0610061	4.95377	0.0902284	0.368598	0.277956	No	conserved peptide upstream open reading frame 13;Upstream open reading frames (uORFs) are small open reading frames found in the 5' UTR of a mature mRNA, and can potentially mediate translational regulation of the largest, or major, ORF (mORF). CPuORF13 represents a conserved upstream opening reading frame relative to major ORF AT4G25690.1
AT4G11610	4.59404	0.102358	4.96257	0.045953	0.368536	0.0242345	No	C2 calcium/lipid-binding plant phosphoribosyltransferase family protein;
AT3G46660	4.25737	0.0491688	4.62579	0.0732939	0.368416	0.0460481	No	UDP-glucosyl transferase 76E12;
AT5G24230	3.8201	0.0336112	4.18846	0.0455087	0.368361	0.00584881	No	Lipase class 3-related protein;
AT5G10745	4.73121	0.108233	5.09953	0.028157	0.368322	0.219888	No	;
AT3G53850	6.53414	0.00593015	6.90237	0.0160635	0.36823	0.00105664	Yes	Uncharacterised protein family (UPF0497);
AT4G16780	3.67997	0.094612	4.04791	0.0815962	0.367943	0.213046	No	homeobox protein 2;Encodes a homeodomain-leucine zipper protein that is rapidly and strongly induced by changes in the ratio of red to far-red light. It is also involved in cell expansion and cell proliferation and in the response to auxin.
AT3G21260	6.10037	0.047131	6.46824	0.039126	0.367868	0.165867	No	Glycolipid transfer protein (GLTP) family protein;
AT4G17010	5.67677	0.0515234	6.04463	0.0375428	0.367858	0.10505	No	;
AT2G40780	4.19842	0.0365949	3.83068	0.0764813	-0.367741	0.0986694	No	Nucleic acid-binding, OB-fold-like protein;
AT2G35340	4.71003	0.0499594	5.07773	0.0265681	0.367698	0.0477176	No	helicase domain-containing protein;
AT5G61560	4.21042	0.084054	4.57806	0.0766312	0.367649	2.07381e-06	Yes	U-box domain-containing protein kinase family protein;
AT3G50280	3.60134	0.111964	3.96882	0.0592813	0.367482	0.00591797	No	HXXXD-type acyl-transferase family protein;
AT3G47540	5.64428	0.0394717	6.01176	0.0427813	0.367482	0.0261242	No	Chitinase family protein;
AT4G36790	5.4657	0.0387847	5.83317	0.111146	0.367475	0.174933	No	Major facilitator superfamily protein;
AT2G36080	4.75263	0.0723239	5.12002	0.0596846	0.367385	0.000632461	Yes	AP2/B3-like transcriptional factor family protein;Encodes a plant-specific B3 DNA-binding domain transcription factor. Has transcription repressor activity.
AT2G19280	7.22924	0.0374371	6.86201	0.0410091	-0.367237	0.0160539	No	Pentatricopeptide repeat (PPR) superfamily protein;
AT1G29920	10.0727	0.390702	10.4398	0.330355	0.367118	0.153218	No	chlorophyll A/B-binding protein 2;Encodes lhcb1.1 a component of the LHCIIb light harvesting complex associated with photosystem II.
AT2G33380	4.19448	0.20122	4.56127	0.166475	0.36679	0.275321	No	Caleosin-related family protein;Encodes a calcium binding protein whose mRNA is induced upon treatment with NaCl, ABA and in response to dessication. mRNA expression under drought conditions is apparent particularly in leaves and flowers. Isoform of caleosin with a role as a peroxygenase involved in oxylipin metabolism during biotic and abiotic stress.
AT2G31600	5.77255	0.0369235	5.40586	0.0645154	-0.366693	0.00978047	No	;
AT5G05640	5.31824	0.0610133	4.95157	0.0620698	-0.366665	0.170012	No	nucleoprotein-related;
AT2G17570	5.14698	0.0743546	5.51357	0.0456755	0.366586	0.00263532	No	Undecaprenyl pyrophosphate synthetase family protein;
AT2G21820	4.9635	0.0503799	5.33003	0.132293	0.366539	0.125721	No	;
AT5G38970	2.63171	0.0969188	2.99822	0.193746	0.366512	0.338935	No	brassinosteroid-6-oxidase 1;Encodes a polypeptide involved in the C-6 oxidation of brassinosteroids. Heterologous expression of the protein in yeast conferred the ability to catalyze multiple reactions in which the C-6 position of 6-deoxocastasterone, 6-deoxotyphasterol, 3-dehydro-6-deoxoteasterone and 6-deoxoteasterone are oxidized.
AT1G09000	3.84745	0.0344254	4.21393	0.0348047	0.366484	0.0298965	No	NPK1-related protein kinase 1;NPK1-related protein kinase 1S
AT1G32540	5.14001	0.0777606	5.50645	0.0513031	0.36644	0.00199387	No	lsd one like 1;Encodes a protein with 3 plant-specific zinc finger domains that acts as a positive regulator of cell death.
AT4G34750	5.63418	0.0275008	6.00058	0.0253937	0.366398	0.00512564	No	SAUR-like auxin-responsive protein family ;
AT5G15900	3.41438	0.0417814	3.04802	0.029626	-0.366355	0.000125471	Yes	TRICHOME BIREFRINGENCE-LIKE 19;Encodes a member of the TBL (TRICHOME BIREFRINGENCE-LIKE) gene family containing a plant-specific DUF231 (domain of unknown function) domain. TBL gene family has 46 members, two of which (TBR/AT5G06700 and TBL3/AT5G01360) have been shown to be involved in the synthesis and deposition of secondary wall cellulose, presumably by influencing the esterification state of …
AT3G62890	2.90817	0.216306	2.54194	0.341166	-0.366232	0.0427073	No	Pentatricopeptide repeat (PPR) superfamily protein;
AT1G02520	4.76315	0.0236185	5.12924	0.0665814	0.366093	0.0265315	No	P-glycoprotein 11;
AT3G13090	4.95758	0.214339	5.3235	0.0112992	0.365915	0.467606	No	multidrug resistance-associated protein 8;member of MRP subfamily
AT3G09085	5.66829	0.0303257	5.30253	0.0239717	-0.365759	0.038905	No	Protein of unknown function (DUF962);
AT2G45050	6.23678	0.013638	6.6022	0.0126266	0.365418	0.00183033	No	GATA transcription factor 2;Encodes a member of the GATA factor family of zinc finger transcription factors.
AT3G44220	3.82974	0.0559345	4.19512	0.0835598	0.36538	0.17484	No	Late embryogenesis abundant (LEA) hydroxyproline-rich glycoprotein family;
AT1G15960	5.35759	0.102209	5.72286	0.0540458	0.36527	0.159866	No	NRAMP metal ion transporter 6;member of Nramp2 family
AT5G42200	4.90873	0.086507	5.27396	0.100466	0.365228	0.0178532	No	RING/U-box superfamily protein;
AT5G17350	4.07948	0.243737	4.44462	0.298738	0.365146	0.716947	No	;
AT4G17490	5.8528	0.124677	6.21793	0.103923	0.365128	0.224381	No	ethylene responsive element binding factor 6;Encodes a member of the ERF (ethylene response factor) subfamily B-3 of ERF/AP2 transcription factor family (ATERF-6). The protein contains one AP2 domain. There are 18 members in this subfamily including ATERF-1, ATERF-2, AND ATERF-5.
AT1G67850	7.27513	0.0143401	6.91047	0.0390136	-0.364663	0.023658	No	Protein of unknown function (DUF707);
AT2G36590	4.53843	0.0932588	4.17388	0.0307623	-0.364554	0.164437	No	proline transporter 3;Encodes a proline transporter with affinity for gly betaine, proline, and GABA. Protein is expressed in leaves, flowers and siliques but to a much lesser extent in roots.
AT3G12915	1.7524	0.119361	1.38803	0.386135	-0.36437	0.0832561	No	Ribosomal protein S5/Elongation factor G/III/V family protein;
AT1G01190	5.16947	0.112678	4.80519	0.0785894	-0.364284	0.01457	No	cytochrome P450, family 78, subfamily A, polypeptide 8;member of CYP78A
AT4G16400	5.10789	0.141552	4.74367	0.106722	-0.364216	0.389176	No	;
AT1G74650	3.74778	1.45125e-16	4.11196	0.0425701	0.364177	0.00700172	No	myb domain protein 31;Member of the R2R3 factor gene family.
AT3G14780	3.05016	0.057793	3.41434	0.0904455	0.364172	0.0218886	No	;
AT4G37160	4.29746	0.0642181	4.66162	0.0541055	0.36416	0.135445	No	SKU5 similar 15;
AT5G26220	7.02364	0.0200505	6.65961	0.100397	-0.364024	0.222971	No	ChaC-like family protein;
AT1G13430	3.54485	0.0214425	3.90882	0.06395	0.363974	0.00889912	No	sulfotransferase 4C;Encodes a sulfotransferase. Unlike the related ST4A protein (At2g14920), in vitro experiements show that this enzyme does not act brassinosteroids. ST4C is expressed in the roots and transcript levels rise in response to cytokinin treatment.
AT2G23000	7.23111	0.138243	7.59507	0.0995817	0.363954	0.0339076	No	serine carboxypeptidase-like 10;
AT2G03760	6.613	0.0163843	6.9763	0.0113696	0.363299	0.00145108	Yes	sulphotransferase 12;Encodes a brassinosteroid sulfotransferase. In vitro experiements show that this enzyme has a preference for 24-epibrassinosteroids, particularly 24-epicathasterone, but does not act on castasterone and brassinolide. It is differentially expressed during development, being more abundant in young seedlings and actively growing cell cultures. Expression is induced in response t…
AT5G40540	4.81451	0.0511481	5.1776	0.0952422	0.363089	0.115251	No	Protein kinase superfamily protein;
AT3G57160	4.09673	0.0813248	4.45974	0.0667413	0.363008	0.0615278	No	;
AT2G43445	6.01658	0.0732368	5.65379	0.0772271	-0.362798	0.0475953	No	F-box and associated interaction domains-containing protein;
AT5G28770	5.98746	0.065104	6.35	0.0515165	0.362536	0.0110619	No	bZIP transcription factor family protein;bZIP protein BZO2H3 mRNA, partial cds
AT3G06220	4.67517	0.0945311	5.03765	0.0928225	0.362488	0.143048	No	AP2/B3-like transcriptional factor family protein;
AT1G68238	7.43514	0.00156355	7.0727	0.0248101	-0.362436	0.00894728	No	;
AT3G22100	6.54158	0.195279	6.90388	0.1292	0.362292	0.0863805	No	basic helix-loop-helix (bHLH) DNA-binding superfamily protein;
AT5G18290	5.62499	0.0571627	5.26275	0.0366412	-0.362239	0.00232445	No	Aquaporin-like superfamily protein;Belongs to a family of plant aquaporins.Similar to yeast and radish aquaporins. Located on ER
AT5G09800	6.75128	0.0454508	6.3891	0.0577659	-0.362179	0.00197956	No	ARM repeat superfamily protein;
AT5G23510	5.67863	0.0392583	6.04074	0.0886823	0.362118	0.104747	No	;
AT5G05990	5.37723	0.0622405	5.73932	0.0257492	0.362087	0.0133531	No	Mitochondrial glycoprotein family protein;
AT3G12170	4.15102	0.149314	3.78911	0.0272484	-0.361907	0.165966	No	Chaperone DnaJ-domain superfamily protein;
AT1G19080	2.80886	0.0733224	3.17072	0.0976968	0.361853	0.129438	No	GINS complex protein;This gene is predicted to encode a PSF3 component of the GINS complex. This complex has been implicated in the initiation of DNA replication in Xenopus. Mutations in this gene cause defects in embryo development.
AT1G73540	8.29487	0.106762	8.65664	0.108846	0.361777	0.652985	No	nudix hydrolase homolog 21;
AT2G26600	4.01619	0.0390816	4.37795	0.0640456	0.361761	0.0828031	No	Glycosyl hydrolase superfamily protein;
AT1G45145	8.58536	0.0167919	8.94704	0.0377936	0.361675	0.0360016	No	thioredoxin H-type 5;encodes a cytosolic thioredoxin that reduces disulfide bridges of target proteins by the reversible formation of a disulfide bridge between two neighboring Cys residues present in the active site. Thioredoxins have been found to regulate a variety of biological reactions in prokaryotic and eukaryotic cells.
AT1G09890	3.58748	0.0928038	3.22585	0.138096	-0.36163	0.30222	No	Rhamnogalacturonate lyase family protein;
AT1G69020	5.75712	0.0109031	6.1186	0.0511663	0.36148	0.0779589	No	Prolyl oligopeptidase family protein;
AT1G33960	4.09075	0.165426	4.4522	0.173866	0.361442	0.459254	No	P-loop containing nucleoside triphosphate hydrolases superfamily protein;Identified as a gene that is induced by avirulence gene avrRpt2 and RPS2 after infection with Pseudomonas syringae pv maculicola strain ES4326 carrying avrRpt2
AT1G71890	4.47815	0.177286	4.11675	0.209581	-0.361398	0.0192413	No	Major facilitator superfamily protein;Encodes a sucrose transporter that is expressed in the endosperm. Mutants have delayed accumulation of fatty acids and embryo maturation.
AT2G41330	5.96585	0.0400108	5.60449	0.0345536	-0.361353	0.0002703	Yes	Glutaredoxin family protein;
AT2G22620	4.42155	0.0108808	4.78243	0.0746082	0.36088	0.0516452	No	Rhamnogalacturonate lyase family protein;
AT1G31814	5.20978	0.0381975	5.5706	0.0255126	0.360822	0.00243457	No	FRIGIDA like 2;family member of FRI-related genes that is required for the winter-annual habit. Genbank accession BK004885
AT3G28880	3.68127	0.157551	4.04209	0.0892483	0.360821	0.0487554	No	Ankyrin repeat family protein;
AT2G29170	4.87542	0.043069	4.51464	0.0593571	-0.360777	0.000108585	Yes	NAD(P)-binding Rossmann-fold superfamily protein;
AT5G24090	5.58501	0.0763576	5.94572	0.0091357	0.360704	0.118298	No	chitinase A;Chitinase A (class III) expressed exclusively under environmental stress conditions.
AT4G36600	5.01125	0.0944219	5.37181	0.154038	0.360563	0.5219	No	Late embryogenesis abundant (LEA) protein;
AT1G45616	4.83314	0.183149	4.47271	0.0821799	-0.360432	0.495984	No	receptor like protein 6;
AT3G61900	2.782	0.0688713	3.14215	0.225539	0.360148	0.213531	No	SAUR-like auxin-responsive protein family ;
AT3G14850	4.87925	0.0557395	4.51916	0.0902401	-0.360097	0.0763548	No	TRICHOME BIREFRINGENCE-LIKE 41;Encodes a member of the TBL (TRICHOME BIREFRINGENCE-LIKE) gene family containing a plant-specific DUF231 (domain of unknown function) domain. TBL gene family has 46 members, two of which (TBR/AT5G06700 and TBL3/AT5G01360) have been shown to be involved in the synthesis and deposition of secondary wall cellulose, presumably by influencing the esterification state of …
AT1G71360	5.60311	0.0351175	5.24311	0.0146524	-0.36	0.0320856	No	Galactose-binding protein;
AT3G61570	4.43475	0.080987	4.79471	0.021056	0.359966	0.0695757	No	GRIP-related ARF-binding domain-containing protein 1;This gene is predicted to encode a protein that functions as a Golgi apparatus structural component known as a golgin in mammals and yeast. A fluorescently-tagged version of GC3 co-localizes with Golgi markers, and this localization appears to be replicated using the C-terminal (161 aa) portion of the protein.
AT4G25830	5.53054	0.0372471	5.89033	0.0496205	0.359792	0.00833522	No	Uncharacterised protein family (UPF0497);
AT5G19790	4.15011	0.138212	4.50976	0.0716577	0.35965	0.0935134	No	related to AP2 11;encodes a member of the ERF (ethylene response factor) subfamily B-6 of ERF/AP2 transcription factor family (RAP2.11). The protein contains one AP2 domain. There are 12 members in this subfamily including RAP2.11.
AT1G09410	4.83583	0.174412	5.1954	0.167491	0.35957	0.240094	No	pentatricopeptide (PPR) repeat-containing protein;
AT3G62610	3.35104	0.329274	3.71037	0.0893518	0.359334	0.392064	No	myb domain protein 11;Member of the R2R3 factor gene family.
AT1G22590	3.19893	0.282641	3.55819	0.153067	0.359267	0.279158	No	AGAMOUS-like 87;
AT3G54430	5.48955	0.00167661	5.13033	0.0725998	-0.359221	0.0745296	No	SHI-related sequence 6;A member of SHI gene family. Arabidopsis thaliana has ten members that encode proteins with a RING finger-like zinc finger motif. Despite being highly divergent in sequence, many of the SHI-related genes are partially redundant in function and synergistically promote gynoecium, stamen and leaf development in Arabidopsis.
AT1G69240	2.82817	0.139721	3.18727	0.105962	0.359092	0.154709	No	methyl esterase 15;Encodes a protein predicted to act as a carboxylesterase. It has similarity to the SABP2 methyl salicylate esterase from tobacco but no enzymatic activity has been identified for this protein.
AT1G02220	6.0436	0.0127956	6.40269	0.0264701	0.359091	0.0021618	No	NAC domain containing protein 3;
AT5G05350	3.66377	0.112862	3.3047	0.0712048	-0.359075	0.237291	No	PLAC8 family protein;
AT1G23870	7.26352	0.0229135	7.62249	0.0323898	0.358969	0.00747885	No	trehalose-phosphatase/synthase 9;Encodes an enzyme putatively involved in trehalose biosynthesis. The protein has a trehalose synthase (TPS)-like domain that may or may not be active as well as a trehalose phosphatase (TPP)-like domain.
AT1G24600	4.05452	0.0843167	4.41346	0.0344091	0.358939	0.0880491	No	;
AT1G17920	5.29934	0.0356724	4.9404	0.0604351	-0.358933	0.0932783	No	homeodomain GLABROUS 12;Encodes a homeobox-leucine zipper family protein belonging to the HD-ZIP IV family. Together with HDG11, it is involved in trichome branching.
AT5G45080	4.69564	0.0819444	5.05452	0.0676352	0.358883	0.19531	No	phloem protein 2-A6;
AT1G05730	2.53806	0.18039	2.17936	0.335817	-0.358701	0.17013	No	Eukaryotic protein of unknown function (DUF842);
AT4G36230	4.49044	0.0285289	4.13181	0.023667	-0.358635	0.00146135	Yes	;
AT3G25770	12.7682	0.0983154	12.4096	0.129762	-0.358624	0.0778672	No	allene oxide cyclase 2;Encodes allene oxide cyclase. One of four genes in Arabidopsis that encode this enzyme, which catalyzes an essential step in jasmonic acid biosynthesis. Gene expression is induced during senescence, a process that involves jasmonic acid signalling pathway. Note: Nomenclature for Arabidopsis allene oxide cyclase 2 (AOC2, AT3G25770) gene is based on Stenzel et al. 2003 Plant …
AT5G15180	3.82505	0.0471232	4.18366	0.0583263	0.358613	0.000365528	Yes	Peroxidase superfamily protein;
AT2G44340	2.59589	0.163648	2.95405	0.113407	0.358165	0.0396445	No	VQ motif-containing protein;
AT1G69280	3.25214	0.177529	3.61019	0.104282	0.358047	0.159123	No	;
AT2G20770	3.15943	0.125996	3.51744	0.0164161	0.358	0.126638	No	GCR2-like 2;Encodes a protein with reported similarity to GCR2 a putative G protein coupled receptor thought to be an ABA receptor.GCL2 also has similarity to LANCL1 and LANCL2, human homologs of bacterial lanthionine synthetase.
AT5G27420	5.74534	0.0849758	6.10308	0.110172	0.357743	0.068799	No	carbon/nitrogen insensitive 1;Encodes CNI1 (Carbon/Nitrogen Insensitive1) (also named as ATL31), a RING type ubiquitin ligase that functions in the Carbon/Nitrogen response for growth phase transition in Arabidopsis seedlings.
AT2G12646	4.03138	0.134647	4.3891	0.0655393	0.357728	0.350459	No	PLATZ transcription factor family protein;
AT3G61250	4.68941	0.00438594	4.33233	0.0782904	-0.357083	0.0620092	No	myb domain protein 17;Member of the R2R3 factor gene family.
AT5G44110	6.52231	0.0314977	6.87921	0.010628	0.356903	0.030386	No	P-loop containing nucleoside triphosphate hydrolases superfamily protein;Encodes a member of the NAP subfamily of ABC transporters.
AT5G45760	5.9119	0.0864983	6.26863	0.0247492	0.356729	0.0862149	No	Transducin/WD40 repeat-like superfamily protein;
AT5G47980	5.34044	0.0828574	5.69716	0.070771	0.35672	0.0882215	No	HXXXD-type acyl-transferase family protein;
AT4G28820	4.48898	0.136863	4.13236	0.085973	-0.356615	0.0712666	No	HIT-type Zinc finger family protein;
AT5G52640	7.4731	0.0312392	7.82966	0.0555908	0.356556	0.119039	No	heat shock protein 90.1;Encodes a cytosolic heat shock protein AtHSP90.1. AtHSP90.1 interacts with disease resistance signaling components SGT1b and RAR1 and is required for RPS2-mediated resistance.
AT1G18265	5.8195	0.131694	5.46296	0.133975	-0.356543	0.0572506	No	Protein of unknown function, DUF593;
AT1G55915	3.89057	0.0555444	4.24711	0.0174372	0.356538	0.00701999	No	zinc ion binding;
AT1G64930	1.81114	0.129719	2.16734	0.0787218	0.356201	0.0814014	No	cytochrome P450, family 87, subfamily A, polypeptide 7;member of CYP89A
AT2G38960	5.78586	0.0687872	5.4298	0.0426423	-0.356057	0.193542	No	endoplasmic reticulum oxidoreductins 2;endoplasmic reticulum oxidoreductin
AT2G41480	4.45799	0.103864	4.8137	0.0235557	0.355705	0.188861	No	Peroxidase superfamily protein;
AT1G69160	6.89862	0.164768	7.25422	0.152846	0.355606	2.15727e-05	Yes	;
AT2G40095	4.08518	0.13403	4.44078	0.0513099	0.355596	0.234717	No	Alpha/beta hydrolase related protein;
AT2G30790	4.93001	0.0614347	4.57451	0.152675	-0.355502	0.252156	No	photosystem II subunit P-2;Encodes a 23 kD extrinsic protein that is part of photosystem II and participates in the regulation of oxygen evolution.
AT3G25430	6.14588	0.039351	6.50135	0.0112566	0.355467	0.0200544	No	Polynucleotidyl transferase, ribonuclease H-like superfamily protein;
AT1G76800	2.6313	0.467369	2.98672	0.349185	0.355422	0.0130365	No	Vacuolar iron transporter (VIT) family protein;
AT1G80700	4.65056	0.0723459	5.00582	0.0485429	0.35526	0.179472	No	;
AT3G50970	7.20616	0.0236719	7.56132	0.012678	0.355164	0.00875488	No	dehydrin family protein;Belongs to the dehydrin protein family, which contains highly conserved stretches of 7-17 residues that are repetitively scattered in their sequences, the K-, S-, Y- and lysine rich segments. LTI29 and LTI30 double overexpressors confer freeze tolerance. Located in membranes. mRNA upregulated by water deprivation and abscisic acid.
AT2G02610	3.15745	0.0744604	2.80233	0.0966381	-0.355112	0.0820798	No	Cysteine/Histidine-rich C1 domain family protein;
AT4G21320	4.65168	0.138343	5.00675	0.0642213	0.355068	0.0736582	No	Aldolase-type TIM barrel family protein;Encodes heat-stress-associated 32-kD protein. Up-regulated by heat shock. Thermotolerance in a knockout mutant was compromised following a long recovery period (> 24 h) after acclimation heat shock treatment.
AT5G01190	4.90945	0.0174164	4.55452	0.100133	-0.354931	0.0793037	No	laccase 10;putative laccase, a member of laccase family of genes (17 members in Arabidopsis).
AT2G01400	5.52953	0.0214567	5.88445	0.0178193	0.354916	0.00593999	No	;
AT3G55880	4.40106	0.0497418	4.75597	0.049732	0.354907	0.0932551	No	Alpha/beta hydrolase related protein;A gain-of-function mutant of SUE4 exhibited improved low sulphur tolerance.
AT5G18540	5.07783	0.234889	5.43268	0.142417	0.354847	0.118828	No	;
AT3G08870	2.79141	0.160608	2.43662	0.260034	-0.354793	0.409145	No	Concanavalin A-like lectin protein kinase family protein;
AT1G66520	7.03476	0.03352	6.68001	0.0377682	-0.354744	0.00184672	No	formyltransferase, putative;
AT5G51810	3.59751	0.171449	3.95222	0.0158823	0.35471	0.19994	No	gibberellin 20 oxidase 2;Encodes gibberellin 20-oxidase. Involved in gibberellin biosynthesis. Up-regulated by far red light in elongating petioles. Not regulated by a circadian clock.
AT1G07640	6.78066	0.0634116	6.42615	0.113749	-0.354509	0.0612579	No	Dof-type zinc finger DNA-binding family protein;A member of the DOF transcription factors. Prominently expressed in the phloem of leaves and other organs. Expression is induced by wounding, MeJA and insect feeding. Upregulates glucosinolate biosynthesis.
AT1G22280	5.20552	0.0147754	5.55994	0.0516609	0.354416	0.021556	No	phytochrome-associated protein phosphatase type 2C;Encodes a phytochrome-associated protein, PAPP2C (phytochrome-associated protein phosphatase type 2C). PAPP2C interacts in the nucleus with phyA (phytochrome A) and phyB. Functions as a regulator of phytochrome-interacting factor PIF3 by dephosphorylating phytochromes in the nucleus.
AT5G04890	5.06006	0.0560103	5.41428	0.0436334	0.354218	0.0071456	No	HSP20-like chaperones superfamily protein;Specifically restricts the long-distance movement of tobacco etch potyvirus (TEV) without involving either hypersensitive cell death or systemic acquired resistance. Multidomain protein containing an N-terminal region with high similarity to plant small heat shock proteins (HSPs).
AT3G12580	11.0991	0.0618134	11.4531	0.0601207	0.354078	0.146087	No	heat shock protein 70;
AT2G38720	5.54329	0.056761	5.1899	0.0640353	-0.353387	0.204408	No	microtubule-associated protein 65-5;
AT4G04830	9.07118	0.00695949	8.7178	0.0292942	-0.353375	0.0479223	No	methionine sulfoxide reductase B5;
AT5G03510	3.77154	0.045903	4.12486	0.0526511	0.353314	0.059118	No	C2H2-type zinc finger family protein;
AT4G08870	8.63171	0.126363	8.98498	0.0935494	0.353268	0.132672	No	Arginase/deacetylase superfamily protein;Encodes one of the two arginase in the genome. Gene expression is enhanced by methyl jasmonate treatment.
AT5G50450	6.56853	0.261723	6.9217	0.22507	0.353168	0.0126646	No	HCP-like superfamily protein with MYND-type zinc finger;
AT3G45530	3.20038	0.139194	2.84722	0.226534	-0.353167	0.0129052	No	Cysteine/Histidine-rich C1 domain family protein;
AT5G01350	6.33456	0.0341173	6.68769	0.0291737	0.353131	0.0521282	No	;
AT3G48520	4.59468	0.0503301	4.94774	0.0478393	0.353068	0.0165254	No	cytochrome P450, family 94, subfamily B, polypeptide 3;member of CYP94B
AT4G32810	4.02416	0.227178	4.37713	0.093565	0.352965	0.18402	No	carotenoid cleavage dioxygenase 8;Encodes a protein with similarity to carotenoid cleaving deoxygenases, the enzymes that cleave beta-carotene. Involved in the production of a graft transmissable signal to suppress axillary branching. Protein is localized to chloroplast stroma and expressed primarily in root tip. Mutants in the gene exhibit increased shoot branching, and light-dependent defects i…
AT1G74670	8.43205	0.0751127	8.07928	0.0720791	-0.352769	0.0768689	No	Gibberellin-regulated family protein;
AT2G38820	7.44539	0.0141204	7.79799	0.0426353	0.3526	0.0908079	No	Protein of unknown function (DUF506) ;
AT5G59430	7.33428	0.0262387	7.68687	0.0303122	0.35259	0.0428743	No	telomeric repeat binding protein 1;Encodes a telomeric repeat binding protein with a DNA binding domain at its C terminus. The DNA binding domain has a preference for GGTTTAG sequences and at least five of these repeats are required for recognition by a nearly full-length TRP1 protein.
AT5G23750	5.38939	0.0385168	5.74174	0.0538936	0.352358	0.00454459	No	Remorin family protein;
AT3G09040	4.57476	0.120027	4.92697	0.085791	0.352209	0.00507136	No	Pentatricopeptide repeat (PPR) superfamily protein;
AT5G65690	5.09783	0.0281115	5.44999	0.115886	0.352156	0.187281	No	phosphoenolpyruvate carboxykinase 2;Encodes a putative phosphoenolpyruvate carboxykinase (ATP-dependent).
AT1G49200	5.16368	0.0838598	5.51583	0.0717196	0.352153	0.280729	No	RING/U-box superfamily protein;
AT2G24610	4.82427	0.0942238	5.17615	0.0876054	0.351873	0.370508	No	cyclic nucleotide-gated channel 14;member of Cyclic nucleotide gated channel family
AT5G28490	4.83112	0.059368	4.4794	0.129004	-0.35172	0.0473319	No	Protein of unknown function (DUF640);Encodes a nuclear protein that mediates light regulation of seedling development in a phytochrome-dependent manner.
AT4G31000	3.74758	0.103188	4.09929	0.0371341	0.351708	0.105955	No	Calmodulin-binding protein;
AT1G01750	5.96202	0.015146	6.31364	0.0352331	0.351611	0.0489506	No	actin depolymerizing factor 11;
AT1G31050	5.69411	0.0472908	5.34251	0.0604743	-0.351597	0.104156	No	basic helix-loop-helix (bHLH) DNA-binding superfamily protein;
AT3G44510	4.13304	0.0550727	4.48446	0.0548404	0.351422	0.0103138	No	alpha/beta-Hydrolases superfamily protein;
AT4G01595	5.40444	0.0177296	5.7558	0.0357602	0.351361	0.0462044	No	Protein kinase superfamily protein;
AT3G52430	7.48516	0.0146838	7.83641	0.0415388	0.351247	0.0625604	No	alpha/beta-Hydrolases superfamily protein;Encodes a lipase-like gene that is important for salicylic acid signaling and function in resistance (R) gene-mediated and basal plant disease resistance. PAD4 can interact directly with EDS1, another disease resistance signaling protein. Expressed at elevated level in response to green peach aphid (GPA) feeding, and modulates the GPA feeding-induced leaf…
AT1G20450	4.87305	0.0422636	5.22423	0.0450061	0.351183	0.115684	No	Dehydrin family protein;Encodes a gene induced by low temperature and dehydration. Inhibits e.coli growth while overexpressed. Belongs to the dehydrin protein family, which contains highly conserved stretches of 7-17 residues that are repetitively scattered in their sequences, the K-, S-, Y- and lysine rich segments. LTI29 and LTI30 double overexpressors confer cold tolerance. Localized to membra…
AT3G59580	2.29003	0.170591	2.64111	0.178086	0.351081	0.166784	No	Plant regulator RWP-RK family protein;
AT1G76530	6.17509	0.11985	5.82403	0.101258	-0.35106	0.396539	No	Auxin efflux carrier family protein;
AT3G49550	5.11467	0.0919431	5.46557	0.0491401	0.350896	0.0319046	No	;
AT4G09820	3.88157	0.0758983	4.23202	0.0988943	0.350449	0.204155	No	basic helix-loop-helix (bHLH) DNA-binding superfamily protein;TT8 is a regulation factor that acts in a concerted action with TT1, PAP1 and TTG1 on the regulation of flavonoid pathways, namely proanthocyanidin and anthocyanin biosynthesis. Affects dihydroflavonol 4-reductase gene expression. It is thought that a ternary complex composed of TT2, TT8 and TTG1 is necessary for correct expression of …
AT1G07550	2.89027	0.29947	3.24069	0.123388	0.350427	0.231534	No	Leucine-rich repeat protein kinase family protein;
AT5G49470	3.9407	0.0785248	4.29107	0.0571311	0.350365	0.00492542	No	PAS domain-containing protein tyrosine kinase family protein;
AT2G41000	4.63583	0.0698676	4.98619	0.0469147	0.35036	0.0547725	No	Chaperone DnaJ-domain superfamily protein;
AT3G27220	6.12029	0.00549233	6.47042	0.036792	0.35013	0.0232469	No	Galactose oxidase/kelch repeat superfamily protein;
AT5G46030	6.4789	0.0109271	6.8288	0.00809382	0.349896	0.00232959	No	;
AT1G70460	5.45838	0.0362666	5.80822	0.024051	0.349836	0.0641246	No	root hair specific 10;
AT5G42680	4.89325	0.0196884	5.24304	0.0305975	0.349787	0.00261576	No	Protein of unknown function, DUF617;
AT4G25580	5.27427	0.045005	5.62369	0.101478	0.349412	0.343386	No	CAP160 protein;
AT2G33480	6.08335	0.0721656	6.43276	0.0355204	0.349409	0.0215751	No	NAC domain containing protein 41;
AT5G48530	4.35447	0.0844113	4.7037	0.0681022	0.349223	0.268863	No	;
AT2G36320	6.04633	0.0174288	6.39532	0.0177886	0.348991	0.010668	No	A20/AN1-like zinc finger family protein;
AT1G77020	6.51715	0.0815053	6.86598	0.022525	0.348832	0.0874418	No	DNAJ heat shock N-terminal domain-containing protein;
AT1G22230	3.84582	0.0947103	4.19464	0.0408911	0.348825	0.184985	No	;
AT4G38260	5.99056	0.028335	6.33935	0.0164474	0.348783	0.000204367	Yes	Protein of unknown function (DUF833);
AT4G25980	4.01966	0.138764	4.36821	0.0108991	0.348548	0.210488	No	Peroxidase superfamily protein;
AT5G45920	4.11166	0.021344	4.46018	0.0625063	0.348527	0.0480822	No	SGNH hydrolase-type esterase superfamily protein;
AT5G40530	4.71707	0.0866313	5.06547	0.0376764	0.348403	0.122358	No	S-adenosyl-L-methionine-dependent methyltransferases superfamily protein;
AT4G23880	3.24855	0.0663745	2.90019	0.111855	-0.348363	0.181862	No	;
AT5G10440	4.84293	0.0365755	5.19121	0.0598222	0.348285	0.0415708	No	cyclin d4;2;Encodes a cyclin involved in cell proliferation during stomatal cell lineage development.
AT1G70700	7.35504	0.0201273	7.70317	0.0485147	0.348126	0.0718986	No	TIFY domain/Divergent CCT motif family protein;JAZ9 is a protein presumed to be involved in jasmonate signaling. JAZ9 transcript levels rise in response to a jasmonate stimulus. JAZ9 can interact with the COI1 F-box subunit of an SCF E3 ubiquitin ligase in a yeast-two-hybrid assay only in the presence of jasmonate-isoleucine (JA-ILE) or coronatine. The Jas domain appears to be important for JAZ9-…
AT5G41040	7.45665	0.0264471	7.80445	0.0470437	0.347794	0.0110815	No	HXXXD-type acyl-transferase family protein;Encodes a feruloyl-CoA transferase required for suberin synthesis. Has feruloyl-CoA-dependent feruloyl transferase activity towards substrates with a primary alcohol.
AT5G24660	7.97452	0.0281525	7.62674	0.0581271	-0.347773	0.18338	No	response to low sulfur 2;
AT2G18120	2.88914	0.333383	3.23683	0.294276	0.34769	0.36224	No	SHI-related sequence 4;A member of SHI gene family. Arabidopsis thaliana has ten members that encode proteins with a RING finger-like zinc finger motif. Despite being highly divergent in sequence, many of the SHI-related genes are partially redundant in function and synergistically promote gynoecium, stamen and leaf development in Arabidopsis.
AT3G18760	4.54776	0.0724899	4.89537	0.0565149	0.347607	0.0633409	No	Translation elongation factor EF1B/ribosomal protein S6 family protein;
AT3G45860	4.29585	0.144948	4.64318	0.29581	0.347327	0.320857	No	cysteine-rich RLK (RECEPTOR-like protein kinase) 4;Encodes a cysteine-rich receptor-like protein kinase. Involved in programmed cell death and defense response to pathogen.
AT5G23270	2.70202	0.0886824	2.35514	0.357101	-0.346881	0.410629	No	sugar transporter 11;
AT5G41100	3.90238	0.074476	4.24922	0.0691473	0.346832	0.00068765	Yes	;
AT5G01660	3.95234	0.0144635	3.60552	0.200602	-0.346826	0.272206	No	;
AT1G05870	6.47662	0.0410839	6.82332	0.0292653	0.346695	0.00289086	No	Protein of unknown function (DUF1685);
AT5G13090	6.40128	0.0761436	6.74792	0.0278394	0.346638	0.0503171	No	;
AT5G22270	3.99585	0.0621039	3.64986	0.202452	-0.345989	0.197967	No	;
AT4G27470	5.99818	0.0310122	6.34402	0.0559446	0.345839	0.108962	No	RING membrane-anchor 3;Encodes a RING finger E3 ubiquitin ligase.
AT3G02380	6.03055	0.434889	6.37638	0.367657	0.345826	0.0520863	No	CONSTANS-like 2;homologous to the flowering-time gene CONSTANS (CO) encoding zinc-finger proteins
AT3G59750	5.45639	0.0372296	5.80213	0.0798077	0.345743	0.198772	No	Concanavalin A-like lectin protein kinase family protein;
AT2G03710	4.64835	0.0869864	4.99394	0.00722392	0.345593	0.0993835	No	K-box region and MADS-box transcription factor family protein ;This gene belongs to the family of SEP genes. It is involved in the development of sepals, petals, stamens and carpels. Additionally, it plays a central role in the determination of flower meristem and organ identity.
AT1G74900	5.17604	0.0590397	4.8305	0.0471027	-0.345537	0.162466	No	Pentatricopeptide repeat (PPR) superfamily protein;
AT3G53220	5.03446	0.120374	5.37985	0.121028	0.345391	0.216923	No	Thioredoxin superfamily protein;
AT1G67110	6.83339	0.0232369	7.17876	0.0466619	0.345372	0.153745	No	cytochrome P450, family 735, subfamily A, polypeptide 2;member of CYP709A
AT5G67430	4.45669	0.0739532	4.11136	0.0922314	-0.345326	0.206573	No	Acyl-CoA N-acyltransferases (NAT) superfamily protein;
AT5G46100	3.51009	0.203382	3.85539	0.163399	0.3453	0.0293283	No	Pentatricopeptide repeat (PPR) superfamily protein;
AT3G58450	4.84921	0.0679669	5.19449	0.080804	0.34528	0.0659624	No	Adenine nucleotide alpha hydrolases-like superfamily protein;
AT5G50330	4.67682	0.0444097	5.0221	0.0537864	0.345275	0.149382	No	Protein kinase superfamily protein;
AT5G11600	5.9687	0.0291613	6.31375	0.019848	0.345048	0.0108285	No	;
AT3G17668	3.23032	0.0314351	3.57508	0.0305643	0.344761	0.00889097	No	DnaJ/Hsp40 cysteine-rich domain superfamily protein;
AT2G14830	4.8095	0.100927	5.15416	0.00898039	0.344656	0.129482	No	Regulator of Vps4 activity in the MVB pathway protein;
AT2G37870	4.38488	0.282567	4.72953	0.193151	0.344649	0.500666	No	Bifunctional inhibitor/lipid-transfer protein/seed storage 2S albumin superfamily protein;
AT4G21620	6.897	0.0970849	6.5525	0.0584884	-0.344498	0.0673104	No	glycine-rich protein;
AT5G63660	2.96226	0.140109	3.3066	0.0613824	0.344338	0.220336	No	Scorpion toxin-like knottin superfamily protein;Predicted to encode a PR (pathogenesis-related) protein. Belongs to the plant defensin (PDF) family with the following members: At1g75830/PDF1.1, At5g44420/PDF1.2a, At2g26020/PDF1.2b, At5g44430/PDF1.2c, At2g26010/PDF1.3, At1g19610/PDF1.4, At1g55010/PDF1.5, At2g02120/PDF2.1, At2g02100/PDF2.2, At2g02130/PDF2.3, At1g61070/PDF2.4, At5g63660/PDF2.5, At2g…
AT1G34355	6.9714	0.006085	6.62714	0.0371978	-0.34426	0.0369944	No	forkhead-associated (FHA) domain-containing protein ;Encodes PS1 (Parallel Spindle 1). Mutations in PS1 lead to diploid male spores, diploid pollen grains, and spontaneous triploid plants in the next generation. Female meiosis is not affected in the mutants.
AT5G18270	4.62727	0.0304375	4.97147	0.018363	0.344199	0.0011872	Yes	Arabidopsis NAC domain containing protein 87;
AT1G24148	3.13905	0.108907	2.79491	0.180641	-0.34414	0.261332	No	;
AT4G10310	5.24433	0.0429943	4.90058	0.032697	-0.343748	0.0344463	No	high-affinity K+ transporter 1;encodes a sodium transporter (HKT1) expressed in xylem parenchyma cells. Mutants over-accumulate sodium in shoot tissue and have increased sodium in the xylem sap and reduced sodium in phloem sap and roots.
AT5G16790	3.85944	0.0952384	4.20269	0.0624156	0.343249	0.22291	No	Tho complex subunit 7/Mft1p;Encodes a component of the putative Arabidopsis THO/TREX complex: THO1 or HPR1 (At5g09860), THO2 (At1g24706), THO3 or TEX1 (At5g56130), THO5 (At5g42920, At1g45233), THO6 (At2g19430), and THO7 (At5g16790, At3g02950). THO/TREX complexes in animals have been implicated in the transport of mRNA precursors. Mutants of THO3/TEX1, THO1, THO6 accumulate reduced amount of small…
AT3G23100	6.14694	0.0158027	6.49016	0.0106842	0.343225	0.00698245	No	homolog of human DNA ligase iv-binding protein XRCC4;A. thaliana homologue of the human DNA ligase IV-binding protein XRCC4. Yeast two-hybrid analysis demonstrated a strong interaction between A. thaliana DNA ligase IV and the A. thaliana homologue of the human DNA ligase IV-binding protein XRCC4. This interaction is shown to be mediated via the tandem BRCA C-terminal domains of A. thaliana DNA l…
AT2G15050	5.35078	0.0197508	5.00759	0.0223482	-0.343181	0.00457756	No	lipid transfer protein;Predicted to encode a PR (pathogenesis-related) protein. Belongs to the lipid transfer protein (PR-14) family with the following members: At2g38540/LTP1, At2g38530/LTP2, At5g59320/LTP3, At5g59310/LTP4, At3g51600/LTP5, At3g08770/LTP6, At2g15050/LTP7, At2g18370/LTP8, At2g15325/LTP9, At5g01870/LTP10, At4g33355/LTP11, At3g51590/LTP12, At5g44265/LTP13, At5g62065/LTP14, At4g08530…
AT5G67480	7.93008	0.185378	8.27319	0.149836	0.343106	0.0849277	No	BTB and TAZ domain protein 4;BTB and TAZ domain protein. Located in cytoplasm and expressed in fruit, flower and leaves.
AT1G22900	4.19536	0.0746008	4.53822	0.041878	0.342856	0.00541489	No	Disease resistance-responsive (dirigent-like protein) family protein;
AT4G29850	4.5972	0.0413407	4.25434	0.0735665	-0.342856	0.00246253	No	Eukaryotic protein of unknown function (DUF872);
AT3G62550	6.88324	0.468595	7.22599	0.36767	0.342746	0.222105	No	Adenine nucleotide alpha hydrolases-like superfamily protein;
AT5G42830	4.38315	0.15015	4.04052	0.0384219	-0.342628	0.297881	No	HXXXD-type acyl-transferase family protein;
AT2G39210	5.5431	0.0719971	5.88547	0.0369094	0.342372	0.0103979	No	Major facilitator superfamily protein;
AT4G27350	5.23127	0.0554965	5.57361	0.0402186	0.342338	0.0350656	No	Protein of unknown function (DUF1223);
AT3G51060	3.79514	0.0747201	3.45295	0.0107229	-0.342194	0.0577236	No	Lateral root primordium (LRP) protein-related;A member of SHI gene family. Arabidopsis thaliana has ten members that encode proteins with a RING finger-like zinc finger motif. Despite being highly divergent in sequence, many of the SHI-related genes are partially redundant in function and synergistically promote gynoecium, stamen and leaf development in Arabidopsis. STY1/STY2 double mutants showe…
AT2G17900	5.47425	0.0357133	5.81632	0.0571176	0.342071	0.100953	No	SET domain group 37;Homology Subgroup S-ET - Protein containing an interrupted SET domain.
AT2G17450	5.58825	0.0699555	5.93007	0.0692612	0.341826	1.87004e-06	Yes	RING-H2 finger A3A;Encodes a putative RING-H2 finger protein RHA3a.
AT3G58160	5.63668	0.0936	5.97822	0.0343174	0.341535	0.266064	No	P-loop containing nucleoside triphosphate hydrolases superfamily protein;Class XI myosin gene expressed in flowers from 4-6 week old plants and leaves from 3 week old plants
AT1G22190	8.0952	0.0331424	8.43665	0.03162	0.341452	0.140246	No	Integrase-type DNA-binding superfamily protein;
AT3G05710	6.27705	0.0313065	6.61849	0.0443243	0.341439	0.0606607	No	syntaxin of plants 43;member of SYP4 Gene Family
AT5G02320	3.78374	0.0635664	4.1251	0.0468143	0.341358	0.0204205	No	myb domain protein 3r-5;Encodes a putative c-MYB-like transcription factor of the MYB3R factor gene family (MYB3R5).
AT4G16860	8.33179	0.0185116	7.99057	0.0299833	-0.341222	0.015732	No	Disease resistance protein (TIR-NBS-LRR class) family;Confers resistance to Peronospora parasitica. RPP4 is coordinately regulated by transcriptional activation and RNA silencing.
AT5G58650	3.50713	0.193109	3.84831	0.124533	0.341189	0.354607	No	plant peptide containing sulfated tyrosine 1;Encodes PSY1, an18-aa tyrosine-sulfated glycopeptide that promotes cellular proliferation and expansion. PSY1 is widely expressed in various tissues, including shoot apical meristem, and is highly up-regulated by wounding. Perception of PSY1 depends on At1g72300, a leucine-rich repeat receptor kinase (LRR-RK).
AT5G59470	3.66969	0.0690553	4.01082	0.10039	0.341125	0.0943561	No	Mannose-P-dolichol utilization defect 1 protein;
AT3G10530	6.80341	0.0678691	7.14445	0.0426795	0.341041	0.00622236	No	Transducin/WD40 repeat-like superfamily protein;
AT5G05790	7.21141	0.0602275	7.55244	0.0334799	0.341035	0.230489	No	Duplicated homeodomain-like superfamily protein;
AT4G19850	3.22932	0.102912	3.57031	0.0493733	0.340987	0.140829	No	lectin-related;encodes a protein similar to phloem protein 2 in cucumber. a member of a large gene family.
AT5G41170	2.97075	0.13178	3.31172	0.0143761	0.340974	0.0869278	No	Pentatricopeptide repeat (PPR-like) superfamily protein;
AT5G48290	5.7297	0.121837	6.07067	0.0651399	0.340972	0.156093	No	Heavy metal transport/detoxification superfamily protein ;
AT2G24300	6.30592	0.0266669	6.64657	0.041682	0.340657	0.0403826	No	Calmodulin-binding protein;
AT1G14080	5.10757	0.0180563	5.44819	0.0658543	0.34062	0.120492	No	fucosyltransferase 6;member of Xyloglucan fucosyltransferase family
AT5G01330	4.35407	0.0994022	4.69446	0.0639519	0.340386	0.250151	No	pyruvate decarboxylase-3;pyruvate decarboxylase
AT1G64600	5.43519	0.0794161	5.77533	0.0407787	0.340143	0.0238593	No	methyltransferases;copper ion binding;
AT3G44450	5.46628	0.0804413	5.12616	0.0427605	-0.340121	0.0220362	No	;
AT4G11360	7.31162	0.0938105	7.65169	0.113068	0.340072	0.0122318	No	RING-H2 finger A1B;Encodes a putative RING-H2 finger protein RHA1b.
AT3G16730	4.36223	0.0330851	4.02225	0.103806	-0.339981	0.127954	No	;
AT1G30870	6.45349	0.0438568	6.79346	0.00323308	0.339976	0.0345479	No	Peroxidase superfamily protein;
AT3G59370	4.55873	0.01864	4.21887	0.13482	-0.33986	0.261244	No	Vacuolar calcium-binding protein-related;
AT5G02650	4.66995	0.0828259	5.00974	0.0357807	0.339788	0.153716	No	;
AT3G49930	3.76062	0.0745252	3.42092	0.236946	-0.3397	0.205252	No	C2H2 and C2HC zinc fingers superfamily protein;
AT2G32120	7.03413	0.046726	7.37374	0.0317419	0.339608	0.00178469	No	heat-shock protein 70T-2;
AT5G37410	4.40212	0.0350394	4.06281	0.0615827	-0.339307	0.0030615	No	Family of unknown function (DUF577);
AT4G03180	6.06217	0.00426081	5.72291	0.0271093	-0.339262	0.00604371	No	;
AT1G76955	4.4226	0.183837	4.76173	0.192173	0.339132	0.120428	No	Expressed protein;
AT1G22065	6.14485	0.0326128	5.80576	0.0156666	-0.339088	0.0296295	No	;
AT3G53530	6.28959	0.116694	5.95066	0.133918	-0.338932	0.0136889	No	Chloroplast-targeted copper chaperone protein;
AT3G50620	5.582	0.0251571	5.92093	0.0231048	0.338932	0.0329048	No	P-loop containing nucleoside triphosphate hydrolases superfamily protein;
AT2G29060	5.40034	0.0619522	5.73895	0.0547167	0.33861	0.000979004	Yes	GRAS family transcription factor;
AT2G38640	6.05481	0.0502468	5.71622	0.0336235	-0.338596	0.00686157	No	Protein of unknown function (DUF567);
AT2G26290	5.10728	0.0163901	5.44574	0.043641	0.338469	0.0603532	No	root-specific kinase 1;
AT1G73890	2.25191	0.259103	2.59028	0.3173	0.338369	0.278136	No	Bifunctional inhibitor/lipid-transfer protein/seed storage 2S albumin superfamily protein;
AT5G57090	6.01469	0.0311374	6.35287	0.0377591	0.338177	0.119513	No	Auxin efflux carrier family protein;Encodes an auxin efflux carrier that is similar to bacterial membrane transporters. Root-specific role in the transport of auxin. Acts downstream of CTR1 and ethylene biosynthesis, in the same pathway as EIN2 and AUX1, and independent from EIN3 and EIN5/AIN1 pathway. In the root, the protein localizes apically in epidermal and lateral root cap cells and predomi…
AT5G63080	5.41537	0.0315061	5.75352	0.0152038	0.338148	0.00845564	No	2-oxoglutarate (2OG) and Fe(II)-dependent oxygenase superfamily protein;
AT1G55205	2.65662	0.0819755	2.99444	0.202901	0.337821	0.101515	No	;
AT2G11810	7.03394	0.0600012	6.69617	0.138075	-0.337774	0.310876	No	monogalactosyldiacylglycerol synthase type C;MGD3 is the major enzyme for galactolipid metabolism during phosphate starvation. Does not contribute to galactolipid synthesis under P1-sufficient conditions.
AT2G16050	3.87483	0.0116224	3.53718	0.170898	-0.337645	0.269649	No	Cysteine/Histidine-rich C1 domain family protein;
AT1G72630	5.37948	0.0372372	5.71707	0.0485203	0.337596	0.141439	No	ELF4-like 2;
AT4G20820	6.09032	0.0370627	5.75282	0.0616062	-0.337502	0.00536542	No	FAD-binding Berberine family protein;
AT5G47950	5.1089	0.0509573	5.44639	0.0504679	0.337487	0.195123	No	HXXXD-type acyl-transferase family protein;
AT1G35910	2.6012	0.252389	2.93855	0.134889	0.337358	0.181895	No	Haloacid dehalogenase-like hydrolase (HAD) superfamily protein;
AT5G66620	4.02172	0.150837	3.6844	0.167711	-0.337324	4.23555e-05	Yes	DA1-related protein 6;
AT5G61350	4.69253	0.0879668	5.02974	0.0444984	0.337206	0.0723748	No	Protein kinase superfamily protein;
AT5G42825	4.84945	0.225837	5.18653	0.173603	0.337075	0.025616	No	;
AT2G17540	5.73748	0.0501291	6.07432	0.00480596	0.336835	0.0415448	No	;
AT2G12461	3.89347	0.103694	3.55678	0.050106	-0.336685	0.0236823	No	;
AT5G03995	3.03297	0.215631	3.36946	0.133903	0.336487	0.177577	No	;
AT5G38100	4.2653	0.088265	4.60174	0.072262	0.336446	0.0474993	No	S-adenosyl-L-methionine-dependent methyltransferases superfamily protein;
AT2G22450	7.20755	0.275854	7.54399	0.202627	0.336431	0.14978	No	riboflavin biosynthesis protein, putative;
AT2G22890	4.5516	0.0959133	4.88783	0.123867	0.336227	0.00878044	No	Kua-ubiquitin conjugating enzyme hybrid localisation domain;
AT5G48070	6.91329	0.0393104	6.57707	0.0222399	-0.336217	0.0252111	No	xyloglucan endotransglucosylase/hydrolase 20;putative xyloglucan endotransglycosylase/hydrolase, expressed primarily in the stele of mature non-elongating regions of both the main and the lateral root. Is expressed in lateral root primordia but expression ceases after lateral root begins to grow.
AT3G03341	5.06804	0.111307	5.40423	0.0549734	0.336192	0.281079	No	;
AT5G44610	6.41411	0.0378529	6.7502	0.0207899	0.336087	0.0779087	No	microtubule-associated protein 18;Encodes a protein with seven repeated VEEKK motifs. RNAi and overexpression experiments suggest that the gene is not involved in cell division but might be consequential for cell shape of epidermal and cortical cells. The protein encoded by this gene binds to cortical microtubules and inhibits tubulin polymerization. Associates to the plasma membrane and interact…
AT5G15130	4.87423	0.021569	5.2103	0.0350177	0.336072	0.0140671	No	WRKY DNA-binding protein 72;member of WRKY Transcription Factor; Group II-b; contribute to basal immunity.
AT2G01505	6.12184	0.00533639	5.78603	0.0395649	-0.335815	0.0139984	No	CLAVATA3/ESR-RELATED 16;Member of a large family of putative ligands homologous to the Clavata3 gene. Consists of a single exon.
AT1G63160	6.95486	0.0359535	6.61937	0.0334148	-0.335492	0.000106781	Yes	replication factor C 2;
AT2G18969	3.9422	0.123925	3.6071	0.144985	-0.335098	0.445984	No	;
AT3G49845	4.38908	0.110873	4.05402	0.132125	-0.335062	0.0430244	No	;
AT1G80200	3.59793	0.0449481	3.26293	0.133145	-0.335	0.0423685	No	;
AT1G10140	4.76205	0.0881037	5.09703	0.0115745	0.334981	0.16084	No	Uncharacterised conserved protein UCP031279;
AT1G33260	3.91201	0.174353	4.24695	0.0494424	0.334939	0.386856	No	Protein kinase superfamily protein;
AT4G10090	3.83628	0.0439238	4.17117	0.0664066	0.334897	0.0059547	No	elongator protein 6;
AT5G23380	5.40142	0.0357523	5.73622	0.0396655	0.334793	0.00716296	No	Protein of unknown function (DUF789);
AT5G40280	6.58291	0.0330153	6.91764	0.0101948	0.334733	0.00504434	No	Prenyltransferase family protein;encodes a beta subunit of farnesyl-trans-transferase, which is involved in meristem organization and ABA-mediated signal transduction pathway. Mutant phenotypes have been observed in meristem organization, and response to abscisic acid and drought.
AT3G50110	5.75577	0.0345114	6.09042	0.0135112	0.334655	0.00337814	No	PTEN 3;
AT3G10290	3.60353	0.0436374	3.26916	0.149797	-0.334369	0.258748	No	Nucleotide-sugar transporter family protein;
AT4G13000	4.33851	0.0116392	4.67279	0.0745552	0.334272	0.0522178	No	AGC (cAMP-dependent, cGMP-dependent and protein kinase C) kinase family protein;
AT5G03230	6.43839	0.0513699	6.77263	0.0201133	0.334242	0.0710947	No	Protein of unknown function, DUF584;
AT1G53542	4.70272	0.141753	5.03696	0.0833287	0.334241	0.0346348	No	;
AT1G15400	4.27991	0.0318161	4.6141	0.0680952	0.334191	0.0112869	No	;
AT5G20030	4.32781	0.224011	4.66191	0.0559764	0.334108	0.340973	No	Plant Tudor-like RNA-binding protein;
AT4G08230	6.24676	0.0260479	6.58069	0.0557546	0.333923	0.133989	No	glycine-rich protein;
AT1G48930	5.01474	0.0574105	5.34846	0.0683313	0.333721	0.214551	No	glycosyl hydrolase 9C1;
AT2G46430	5.36282	0.0659591	5.69622	0.0785529	0.333399	0.131572	No	cyclic nucleotide gated channel 3;cyclic nucleotide gated channel (CNGC4), downstream component of the signaling pathways leading to HR/resistance
AT5G57260	3.01704	0.0885302	2.6837	0.254342	-0.333333	0.2302	No	cytochrome P450, family 71, subfamily B, polypeptide 10;putative cytochrome P450
AT5G08320	3.94355	0.08705	4.27688	0.035333	0.333333	0.0533523	No	;
AT4G29780	4.63773	0.150887	4.97077	0.171562	0.333046	0.591023	No	;
AT1G25400	6.09618	0.144028	6.42919	0.125828	0.333014	0.297246	No	;
AT5G25450	7.15215	0.0484639	7.48515	0.0540616	0.333002	0.0354534	No	Cytochrome bd ubiquinol oxidase, 14kDa subunit;
AT3G50550	5.84463	0.0654918	6.17753	0.0193978	0.332898	0.177752	No	;
AT1G30280	4.56483	0.206909	4.89765	0.256289	0.332818	0.202109	No	Chaperone DnaJ-domain superfamily protein;
AT2G42920	5.4186	0.0613255	5.75112	0.039252	0.332516	0.113865	No	Pentatricopeptide repeat (PPR-like) superfamily protein;
AT1G62045	4.2145	0.0501647	3.88214	0.097615	-0.332363	0.0402216	No	;
AT5G25440	6.49922	0.0158861	6.83151	0.0233685	0.332297	0.030886	No	Protein kinase superfamily protein;
AT1G22220	5.53417	0.0476167	5.86638	0.138143	0.332215	0.270135	No	F-box family protein;
AT2G23620	4.89885	0.101201	5.231	0.0247458	0.332153	0.255102	No	methyl esterase 1;Encodes a protein shown to have carboxylesterase activity, methyl salicylate esterase activity, methyl jasmonate esterase activity, and methyl IAA esterase activity in vitro. MES1 appears to be involved in MeSA hydrolysis in planta. Expression of MES1 can restore systemic acquired resistance in SAR-deficient tobacco plants. This protein does not act on MeGA4, or MEGA9 in vitro.
AT3G24010	7.30102	0.0141599	6.96887	0.0425604	-0.332153	0.0966302	No	RING/FYVE/PHD zinc finger superfamily protein;ING1 encodes a member of the Inhibitor of Growth family of nuclear-localized PhD domain containing homeodomain proteins. Binds to H3K4 di or trimethylated DNA.
AT4G38530	3.67615	0.0918701	4.00828	0.155431	0.33213	0.324998	No	phospholipase C1;Encodes a putative phosphoinositide-specific phospholipase C. There are two genes called ATPLC1, one corresponding to AT4g38530 (this one) and one corresponding to AT5g58670.
AT1G59640	4.13243	0.0108979	4.46443	0.0488622	0.331999	0.0234796	No	BIG PETAL P;A basic helix-loop-helix encoding gene (BIGPETAL, BPE) involved in the control of petal size. BPE is expressed via two mRNAs derived from an alternative splicing event. The BPEub (AT1G59640.1)transcript is expressed ubiquitously, whereas the BPEp (AT1G59640.2) transcript is preferentially expressed in petals. Plants that lack the petal-expressed variant BPEp have larger petals as a re…
AT3G21310	4.24779	0.0546861	4.57976	0.0705625	0.331965	0.213216	No	Core-2/I-branching beta-1,6-N-acetylglucosaminyltransferase family protein;
AT1G01370	4.73143	0.210397	5.0634	0.0679735	0.331965	0.574591	No	Histone superfamily protein;Encodes a centromere-identifying protein histone H3 variant. Localized at centromeres in both mitotic and meiotic cells.
AT1G16960	5.10262	0.0773529	5.43444	0.0505953	0.331816	0.0584825	No	Ubiquitin domain-containing protein;
AT5G40700	3.42635	0.163101	3.75797	0.0694956	0.33162	0.0572375	No	;
AT3G02240	3.80538	0.0654038	3.47381	0.102248	-0.331569	0.0976966	No	;Encodes a root meristem growth factor (RGF). Belongs to a family of functionally redundant homologous peptides that are secreted, tyrosine-sulfated, and expressed mainly in the stem cell area and the innermost layer of central columella cells. RGFs are required for maintenance of the root stem cell niche and transit amplifying cell proliferation. Members of this family include: At5g60810 (RGF1),…
AT5G67550	2.9826	0.211943	3.31405	0.0405945	0.331451	0.18941	No	;
AT5G07190	2.63527	0.169502	2.30382	0.382101	-0.331451	0.402749	No	seed gene 3;Gene is expressed preferentially in the embryo and encodes a unique protein of unknown function.
AT1G51405	4.24838	0.0918467	4.57965	0.0516283	0.331268	0.26472	No	myosin-related;
AT3G14560	5.52071	0.0345143	5.85183	0.0849637	0.331121	0.0968713	No	;
AT5G04080	4.36354	0.0692737	4.6946	0.120094	0.331055	0.247586	No	;
AT1G62990	3.855	0.0479777	4.1854	0.0352882	0.330408	0.00898729	No	KNOTTED-like homeobox of Arabidopsis thaliana 7;Encodes a homeodomain transcription factor of the Knotted family. May be involved in secondary cell wall biosynthesis. Mutants have moderately irregular xylem development. Expression of this gene is upregulated by SND1 and MYB46.
AT1G17780	4.51573	0.0738318	4.84577	0.0698509	0.330036	0.293381	No	;
AT3G14020	5.74048	0.0134392	6.0702	0.0197457	0.329723	0.000994837	Yes	nuclear factor Y, subunit A6;
AT3G05920	3.48844	0.0333711	3.81813	0.109223	0.329683	0.0578461	No	Heavy metal transport/detoxification superfamily protein ;
AT4G30180	3.59421	0.104823	3.26465	0.357966	-0.329566	0.418366	No	sequence-specific DNA binding transcription factors;transcription regulators;
AT1G08900	4.2838	0.0597872	3.9543	0.116633	-0.329501	0.238827	No	Major facilitator superfamily protein;
AT3G56060	7.37415	0.0289635	7.04487	0.0387722	-0.329282	0.00754012	No	Glucose-methanol-choline (GMC) oxidoreductase family protein;
AT3G47675	4.51071	0.0377624	4.18158	0.161664	-0.329133	0.330356	No	;
AT5G23760	5.47317	0.0620462	5.80224	0.0240874	0.329075	0.123599	No	Copper transport protein family;
AT5G50915	6.12741	0.0282929	6.45625	0.0467131	0.32884	0.00328255	No	basic helix-loop-helix (bHLH) DNA-binding superfamily protein;
AT2G32340	3.77954	0.0366315	4.10827	0.0468638	0.328724	0.00342256	No	TraB family protein;
AT4G12080	6.74658	0.0178951	7.07522	0.0305203	0.328641	0.00883994	No	AT-hook motif nuclear-localized protein 1;
AT4G11290	7.42215	0.0298306	7.7505	0.0326424	0.328354	0.0581616	No	Peroxidase superfamily protein;
AT5G62480	4.88937	0.0463655	5.21749	0.0326913	0.32812	0.00323642	No	glutathione S-transferase tau 9;Encodes glutathione transferase belonging to the tau class of GSTs. Naming convention according to Wagner et al. (2002).
AT1G03650	5.21548	0.0959438	5.54356	0.0884693	0.328078	0.0586732	No	Acyl-CoA N-acyltransferases (NAT) superfamily protein;
AT3G14440	5.35654	0.080766	5.68459	0.0121376	0.328044	0.126745	No	nine-cis-epoxycarotenoid dioxygenase 3;Encodes 9-<i>cis</i>-epoxycarotenoid dioxygenase, a key enzyme in the biosynthesis of abscisic acid. Regulated in response to drought and salinity. Expressed in roots, flowers and seeds. Localized to the chloroplast stroma and thylakoid membrane.
AT5G07720	4.38452	0.0569755	4.0565	0.0606608	-0.328019	0.00439345	No	Galactosyl transferase GMA12/MNN10 family protein;
AT1G22740	3.1973	0.169946	3.52532	0.0637892	0.328019	0.301673	No	RAB GTPase homolog G3B;GTP-binding protein Rab7
AT1G12750	6.08881	0.0619113	6.41674	0.0142818	0.327934	0.0924854	No	RHOMBOID-like protein 6;
AT5G06590	4.96575	0.0494271	5.29367	0.0244529	0.327914	0.0407675	No	;
AT3G52680	4.3389	0.0961133	4.66679	0.0274845	0.327896	0.0860498	No	F-box/RNI-like/FBD-like domains-containing protein;
AT3G15510	4.60595	0.150585	4.93375	0.100201	0.327801	0.0948588	No	NAC domain containing protein 2;Note of caution: not to be confused with another protein (AtNAC6 locus AT5G39610) which on occasion has also been referred to as AtNAC2.
AT1G63310	5.33052	0.0264416	5.65826	0.0312907	0.327749	0.011675	No	;
AT1G51090	4.01512	0.577145	4.34253	0.543386	0.327412	0.0229266	No	Heavy metal transport/detoxification superfamily protein ;
AT3G02610	3.53228	0.0616536	3.20492	0.161745	-0.327359	0.156089	No	Plant stearoyl-acyl-carrier-protein desaturase family protein;
AT1G30110	6.41886	0.0394098	6.74617	0.0259049	0.327304	0.0111433	No	nudix hydrolase homolog 25;
AT1G19840	3.9726	0.0713822	3.64538	0.0947679	-0.327223	0.0682367	No	SAUR-like auxin-responsive protein family ;
AT3G59320	4.95567	0.130853	5.28284	0.0474493	0.327176	0.324436	No	Eukaryotic protein of unknown function (DUF914);
AT3G02680	3.81852	0.014282	4.14567	0.00682452	0.32715	0.000111425	Yes	nijmegen breakage syndrome 1;DNA repair and meiotic recombination protein, component of MRE11 complex with RAD50 and MRE11
AT4G21390	4.49029	0.0124537	4.81717	0.0695422	0.326886	0.0698441	No	S-locus lectin protein kinase family protein;
AT4G14365	3.56538	0.0522167	3.89205	0.185325	0.326672	0.212025	No	XB3 ortholog 4 in Arabidopsis thaliana;
AT3G23605	5.46276	0.0400618	5.7894	0.0214452	0.326638	0.00145114	Yes	Ubiquitin-like superfamily protein;
AT3G23880	6.29872	0.0766653	6.62521	0.0543558	0.326491	0.00489608	No	F-box and associated interaction domains-containing protein;
AT2G19690	5.25003	0.0119562	5.57642	0.106003	0.326393	0.213476	No	phospholipase A2-beta;One of four PLA2 genes in Arabidopsis. Involved in stomatal opening in response to light. Expressed in guard cells.
AT1G10330	3.87143	0.0969999	3.54524	0.0695446	-0.326194	0.0785177	No	Tetratricopeptide repeat (TPR)-like superfamily protein;
AT4G23550	5.29841	0.0241567	5.6243	0.0237526	0.325893	1.01586e-06	Yes	WRKY family transcription factor;Encodes WRKY DNA-binding protein 29 (WRKY29).
AT2G28650	4.5124	0.0787141	4.83827	0.0616143	0.325877	0.175865	No	exocyst subunit exo70 family protein H8;A member of EXO70 gene family, putative exocyst subunits, conserved in land plants. Arabidopsis thaliana contains 23 putative EXO70 genes, which can be classified into eight clusters on the phylogenetic tree.
AT4G12010	6.89067	0.0396221	6.56481	0.0349589	-0.325855	0.000160126	Yes	Disease resistance protein (TIR-NBS-LRR class) family;
AT5G25620	4.19804	0.0809376	4.52389	0.0448843	0.325848	0.00745713	No	Flavin-binding monooxygenase family protein;
AT5G25570	4.37734	0.145551	4.05158	0.0397492	-0.32576	0.347231	No	;
AT2G23810	9.36933	0.0247551	9.69495	0.0358632	0.325614	0.172936	No	tetraspanin8;Member of TETRASPANIN family
AT5G39350	4.99957	0.14462	4.67395	0.207169	-0.325614	0.0483416	No	Tetratricopeptide repeat (TPR)-like superfamily protein;
AT2G31290	5.51407	0.0403659	5.18848	0.049915	-0.325592	0.0830223	No	Ubiquitin carboxyl-terminal hydrolase family protein;
AT3G10150	4.96457	0.0372253	4.63899	0.0927838	-0.325572	0.0611392	No	purple acid phosphatase 16;
AT5G19070	6.10077	0.0608106	6.42614	0.0364173	0.325369	0.00497144	No	SNARE associated Golgi protein family;
AT3G22968	5.00049	0.0359631	5.32581	0.0370835	0.325318	0.068017	No	conserved peptide upstream open reading frame 59;Upstream open reading frames (uORFs) are small open reading frames found in the 5' UTR of a mature mRNA, and can potentially mediate translational regulation of the largest, or major, ORF (mORF). CPuORF59 represents a conserved upstream opening reading frame relative to major ORF AT3G22970.1
AT2G27550	5.52958	0.0745693	5.85484	0.0617297	0.325263	0.00151837	Yes	centroradialis;encodes a protein similar to TFL1. overexpression leads to similar phenotype as TFL1 overexpression. expressed specifically in the hypocotyl and null mutation does not result in phenotypes exhibited by TFL1 null mutations.
AT5G60680	7.07243	0.0507735	7.39758	0.0116785	0.325148	0.0432735	No	Protein of unknown function, DUF584;
AT4G04190	3.32063	0.165674	3.64577	0.253049	0.32514	0.317968	No	;
AT3G48470	6.57494	0.0157032	6.89997	0.0262905	0.325035	0.00052385	Yes	embryo defective 2423;
AT5G06790	5.75772	0.0196109	5.4327	0.0805543	-0.325019	0.106933	No	;
AT4G12120	4.33417	0.0556823	4.0092	0.110029	-0.324966	0.234259	No	Sec1/munc18-like (SM) proteins superfamily;member of KEULE Gene Family
AT3G05937	4.4545	0.0593489	4.12967	0.133421	-0.324822	0.0954874	No	;
AT5G28920	6.53011	0.00404967	6.85489	0.0601717	0.324782	0.110001	No	;
AT5G63650	4.33504	0.0455028	4.65955	0.0524388	0.32451	0.0184902	No	SNF1-related protein kinase 2.5;encodes a member of SNF1-related protein kinases (SnRK2) whose activity is activated by ionic (salt) and non-ionic (mannitol) osmotic stress.
AT1G16490	4.57134	0.0941616	4.89585	0.0200387	0.324509	0.193804	No	myb domain protein 58;Member of the R2R3 factor gene family.
AT1G71110	6.83616	0.00495836	6.51165	0.044706	-0.324505	0.0707003	No	;
AT4G05440	6.73062	0.0261676	7.05492	0.0237143	0.324293	0.0430411	No	temperature sensing protein-related;
AT2G20500	4.07718	0.075172	4.40141	0.0646697	0.324233	0.230241	No	;
AT3G11000	4.37286	0.0678432	4.69685	0.0221965	0.323995	0.0247658	No	DCD (Development and Cell Death) domain protein;
AT2G33240	3.41371	0.220506	3.73755	0.193318	0.323843	0.166087	No	myosin XI D;member of Myosin-like proteins
AT1G59520	5.78259	0.0187847	6.10638	0.0461766	0.323793	0.0104357	No	CW7;Encodes CW7.
AT1G14680	4.15809	0.150099	4.48178	0.0996065	0.323696	0.319464	No	;
AT1G32920	6.70938	0.0972947	7.03296	0.0967389	0.323575	0.33545	No	;
AT4G21890	4.2355	0.0693213	3.91233	0.0296004	-0.323164	0.108328	No	;
AT1G72190	5.50553	0.087918	5.82864	0.044139	0.323114	0.0575412	No	D-isomer specific 2-hydroxyacid dehydrogenase family protein;
AT4G25020	4.76227	0.0437643	4.43936	0.0824227	-0.322917	0.124146	No	D111/G-patch domain-containing protein;
AT4G16850	5.96378	0.0171452	6.28659	0.004097	0.322812	0.00286238	No	;
AT1G52040	5.99954	0.187619	6.32223	0.199039	0.322682	0.284438	No	myrosinase-binding protein 1;Encodes myrosinase-binding protein expressed in flowers.
AT4G00690	4.6059	0.0629884	4.92851	0.030942	0.322607	0.0100147	No	UB-like protease 1B;
AT2G28690	3.2714	0.199033	3.59392	0.125967	0.322526	0.0167476	No	Protein of unknown function (DUF1635);
AT5G40520	5.14865	0.085901	5.47117	0.0484819	0.322526	0.319778	No	;
AT1G68190	7.85057	0.0919731	8.17294	0.106822	0.322369	0.0345748	No	B-box zinc finger family protein;
AT3G28270	8.89422	0.0411058	9.21659	0.0192845	0.322365	0.0723557	No	Protein of unknown function (DUF677);
AT1G11940	4.16373	0.0845717	3.84145	0.100529	-0.322278	0.139747	No	Core-2/I-branching beta-1,6-N-acetylglucosaminyltransferase family protein;
AT5G24470	4.01752	0.437642	3.69549	0.57528	-0.322033	0.100451	No	pseudo-response regulator 5;Encodes a pseudo-response regulator whose mutation affects various circadian-associated biological events such as flowering time in the long-day photoperiod conditions, red light sensitivity of seedlings during early photomorphogenesis, and the period of free-running rhythms of certain clock-controlled genes including CCA1 and APRR1/TOC1 in constant white light. Acts a…
AT2G21850	5.79674	0.0384204	6.11877	0.0243677	0.322028	0.0767523	No	Cysteine/Histidine-rich C1 domain family protein;
AT2G27340	5.18032	0.0580887	5.50233	0.071917	0.322007	0.00656432	No	N-acetylglucosaminylphosphatidylinositol de-N-acetylase family protein;
AT2G36680	5.8155	0.0482764	6.13735	0.0298043	0.321853	0.0530357	No	Modifier of rudimentary (Mod(r)) protein;
AT3G57580	4.19244	0.0349454	4.51426	0.0322035	0.321822	0.0536594	No	F-box and associated interaction domains-containing protein;
AT5G01670	6.43625	0.0134232	6.75806	0.0400097	0.321805	0.0132233	No	NAD(P)-linked oxidoreductase superfamily protein;
AT1G72240	2.74878	0.186707	3.07056	0.202694	0.32178	0.497376	No	;
AT5G58570	5.78971	0.173689	5.46801	0.213555	-0.321697	0.130339	No	;
AT5G06800	4.23391	0.0380375	4.5556	0.0966806	0.321691	0.0482475	No	myb-like HTH transcriptional regulator family protein;
AT1G04650	5.8457	0.048712	5.52406	0.0611605	-0.321643	0.00478197	No	;
AT3G61170	3.77374	0.171336	3.45212	0.253325	-0.321615	0.0428721	No	Tetratricopeptide repeat (TPR)-like superfamily protein;
AT1G63855	4.41968	0.0649126	4.09823	0.0522701	-0.321447	0.0102815	No	Putative methyltransferase family protein;
AT5G57160	7.37958	0.028769	7.70087	0.0104848	0.321289	0.0104718	No	DNA ligase IV;Encodes the Arabidopsis orthologue of the yeast and mammalian DNA ligase IV. Involved in the repair of DNA damage but, unlike in yeast, not required for T-DNA integration. Interacts with the Arabidopsis homologue of XRCC4.
AT3G23190	3.81219	0.0281364	4.13346	0.0122816	0.321273	0.00755388	No	HR-like lesion-inducing protein-related;
AT5G36160	8.69183	0.0193883	9.0131	0.0132872	0.321267	0.00295928	No	Tyrosine transaminase family protein;
AT4G39790	5.27815	0.050474	4.957	0.137271	-0.321158	0.162336	No	Protein of unknown function (DUF630 and DUF632);
AT1G01480	3.14936	0.106363	2.82852	0.148614	-0.320842	0.000780327	Yes	1-amino-cyclopropane-1-carboxylate synthase 2;a member of the 1-aminocyclopropane-1-carboxylate (ACC) synthase (S-adenosyl-L-methionine methylthioadenosine-lyase, EC 4.4.1.14) gene family, isolated from a flower-specific cDNA library.
AT3G22900	3.48173	0.219641	3.80257	0.109006	0.320842	0.342753	No	RNA polymerase Rpb7-like, N-terminal domain;Non-catalytic subunit specific to DNA-directed RNA polymerase IV; homologous to budding yeast RPB7
AT4G12400	7.24414	0.060488	7.56488	0.0603738	0.320738	0.184583	No	stress-inducible protein, putative;
AT5G24590	6.24699	0.0338596	6.5677	0.0208432	0.320713	0.00620679	No	No data from SUBA
AT5G12300	4.56006	0.0225395	4.23938	0.0170314	-0.320671	2.89317e-05	Yes	Calcium-dependent lipid-binding (CaLB domain) family protein;
AT5G56310	5.67449	0.0990212	5.35389	0.153497	-0.320602	0.0639189	No	Pentatricopeptide repeat (PPR) superfamily protein;
AT1G74530	6.41457	0.0149613	6.73515	0.00732631	0.320585	0.000983465	Yes	;
AT5G28830	5.33673	0.0690698	5.65711	0.0407824	0.320384	0.257713	No	calcium-binding EF hand family protein;
AT2G45750	5.50683	0.0167479	5.82715	0.0138398	0.320326	0.00904761	No	S-adenosyl-L-methionine-dependent methyltransferases superfamily protein;
AT1G67570	5.89777	0.0358984	5.57758	0.0651644	-0.320182	0.00831016	No	Protein of unknown function (DUF3537);
AT5G37440	3.91723	0.241648	4.23739	0.0613536	0.320157	0.551016	No	Chaperone DnaJ-domain superfamily protein;
AT3G61890	6.05349	0.177634	6.37353	0.119073	0.320039	0.1339	No	homeobox 12;Encodes a homeodomain leucine zipper class I (HD-Zip I) protein. Loss of function mutant has abnormally shaped leaves and stems.
AT3G50630	5.85749	0.0177856	6.17751	0.0363449	0.320016	0.0242585	No	KIP-related protein 2;Kip-related protein (KRP) gene, encodes CDK (cyclin-dependent kinase) inhibitor (CKI), negative regulator of cell division. A member of seven KRP genes found in Arabidopsis thaliana. Differential expression patterns for distinct KRPs were revealed by in situ hybridization. Gene was isolated from a yeast two hybrid screen as an interacting protein of CDC2A. Recombinant protei…
AT1G19990	5.91323	0.0263581	6.23314	0.0423872	0.31991	0.00705613	No	;
AT2G38210	5.19329	0.149229	4.87346	0.0977111	-0.31983	0.366083	No	putative PDX1-like protein 4;
AT5G64342	5.23261	0.0510451	4.91303	0.119268	-0.319575	0.108296	No	conserved peptide upstream open reading frame 39;Upstream open reading frames (uORFs) are small open reading frames found in the 5' UTR of a mature mRNA, and can potentially mediate translational regulation of the largest, or major, ORF (mORF). CPuORF39 represents a conserved upstream opening reading frame relative to major ORF AT5G64340.1
AT2G30250	6.25579	0.0417471	6.57518	0.0117611	0.319388	0.0200508	No	WRKY DNA-binding protein 25;member of WRKY Transcription Factor; Group I. Located in nucleus. Involved in response to various abiotic stresses - especially salt stress.
AT4G32000	2.68801	0.152003	2.3687	0.258467	-0.319305	0.284188	No	Protein kinase superfamily protein;
AT1G02850	6.66223	0.0470208	6.98146	0.0780682	0.319238	0.18096	No	beta glucosidase 11;
AT5G61660	5.46364	0.111011	5.1444	0.0852474	-0.319235	0.139687	No	glycine-rich protein;
AT1G33060	6.21587	0.0443335	6.53502	0.0394982	0.319153	0.00318957	No	NAC 014;
AT5G67400	6.14495	0.00542888	6.46405	0.0312063	0.319108	0.0264436	No	root hair specific 19;
AT4G37030	3.63413	0.0740361	3.95312	0.0975122	0.318988	0.00359756	No	;
AT1G66470	3.5961	0.0779903	3.91507	0.016033	0.318977	0.0576346	No	ROOT HAIR DEFECTIVE6;
AT5G59680	5.95051	0.080728	6.26917	0.0573536	0.318653	0.240842	No	Leucine-rich repeat protein kinase family protein;
AT1G01840	4.44674	0.0362169	4.12821	0.0870145	-0.318535	0.206779	No	;
AT4G17085	4.88397	0.0263354	4.56548	0.00878033	-0.318485	0.00701702	No	Putative membrane lipoprotein;
AT4G01460	6.98479	0.0483077	7.30327	0.0502662	0.318477	0.00715446	No	basic helix-loop-helix (bHLH) DNA-binding superfamily protein;
AT5G51170	4.71305	0.0236365	5.03152	0.051161	0.318473	0.0929576	No	;
AT5G61640	5.52325	0.00440574	5.84159	0.00822781	0.318331	0.000207069	Yes	peptidemethionine sulfoxide reductase 1;ubiquitous enzyme that repairs oxidatively damaged proteins
AT3G50360	7.34485	0.0328841	7.66293	0.0250103	0.318079	0.132504	No	centrin2;
AT3G54040	8.53677	0.0418266	8.85475	0.0255842	0.31798	0.0497757	No	PAR1 protein;
AT3G62040	7.86171	0.0197148	8.17968	0.0324702	0.317973	0.0791691	No	Haloacid dehalogenase-like hydrolase (HAD) superfamily protein;
AT1G75388	3.31857	0.186473	3.63643	0.132796	0.317852	0.197886	No	conserved peptide upstream open reading frame 5;Upstream open reading frames (uORFs) are small open reading frames found in the 5' UTR of a mature mRNA, and can potentially mediate translational regulation of the largest, or major, ORF (mORF). CPuORF5 represents a conserved upstream opening reading frame relative to major ORF AT1G75390.1
AT4G15210	8.59309	0.15058	8.27525	0.218325	-0.31784	0.520216	No	beta-amylase 5;cytosolic beta-amylase expressed in rosette leaves and inducible by sugar. RAM1 mutants have reduced beta amylase in leaves and stems.
AT1G79620	6.44653	0.00415457	6.12885	0.0119694	-0.317683	0.000286435	Yes	Leucine-rich repeat protein kinase family protein;
AT4G40080	4.64096	0.0186965	4.95843	0.0424371	0.317468	0.0345405	No	ENTH/ANTH/VHS superfamily protein;
AT5G35400	5.90426	0.0483787	6.22164	0.0601236	0.317384	0.267059	No	Pseudouridine synthase family protein;
AT5G20790	5.52558	0.0671691	5.20834	0.0947184	-0.317239	0.36941	No	;
AT1G65890	3.5336	0.118766	3.85081	0.230829	0.317212	0.296935	No	acyl activating enzyme 12;
AT2G32150	8.1678	0.0295914	8.48492	0.0410249	0.317119	0.0162824	No	Haloacid dehalogenase-like hydrolase (HAD) superfamily protein;
AT1G06710	4.01684	0.0718703	4.33377	0.118204	0.316928	0.0863933	No	Tetratricopeptide repeat (TPR)-like superfamily protein;
AT3G29030	7.73085	0.025335	7.41399	0.0348426	-0.316859	0.00508085	No	expansin A5;Encodes an expansin. Naming convention from the Expansin Working Group (Kende et al, 2004. Plant Mol Bio)
AT4G35550	7.11387	0.0462186	7.43061	0.0244056	0.316741	0.00624647	No	WUSCHEL related homeobox 13;Encodes a WUSCHEL-related homeobox gene family member with 65 amino acids in its homeodomain. WOX13 is the only family member that does not contain a sequence of eight residues (TLPLFPMH) downstream of the homeodomain called the WUS box.
AT5G19150	5.71092	0.0136408	6.02747	0.0192857	0.316543	0.0133077	No	pfkB-like carbohydrate kinase family protein;
AT3G14540	3.12253	0.11375	3.43883	0.162806	0.316301	0.319849	No	Terpenoid cyclases/Protein prenyltransferases superfamily protein;
AT5G59080	5.69553	0.25265	6.0118	0.279332	0.316268	0.088682	No	;
AT5G01420	5.54368	0.0397747	5.22767	0.0158829	-0.316009	0.0131707	No	Glutaredoxin family protein;
AT5G49410	3.62286	0.328702	3.93882	0.312917	0.315957	0.0530897	No	;
AT5G11510	6.32352	0.0465773	6.00771	0.0347777	-0.315815	0.0305909	No	myb domain protein 3r-4;Arabidopsis thaliana putative c-myb-like transcription factor MYB3R-4. Functions in powdery mildew induced host endoreduplication at the site of infection.
AT2G36890	5.32517	0.0109014	5.00941	0.0561565	-0.315759	0.0295035	No	Duplicated homeodomain-like superfamily protein;Putative homolog of the Blind gene in tomato. Together with RAX1 and RAX3 belong to the class R2R3 MYB genes; encoded by the Myb-like transcription factor MYB38, regulates axillary meristem formation.
AT5G60520	3.52983	0.12867	3.84544	0.0395669	0.315611	0.271213	No	Late embryogenesis abundant (LEA) protein-related;
AT1G30260	4.82	0.0722453	4.5044	0.108541	-0.315595	0.00747057	No	;
AT5G56610	5.31639	0.0414704	5.63193	0.00522865	0.315535	0.0349296	No	Phosphotyrosine protein phosphatases superfamily protein;
AT5G11950	7.06013	0.0128279	7.37543	0.0402858	0.315298	0.0290946	No	Putative lysine decarboxylase family protein;Encodes a protein of unknown function. It has been crystallized and shown to be structurally almost identical to the protein encoded by At2G37210.
AT1G75280	8.65044	0.0526433	8.33522	0.038985	-0.31522	0.0689945	No	NmrA-like negative transcriptional regulator family protein;isoflavone reductase, putative, identical to SP:P52577 Isoflavone reductase homolog P3 (EC 1.3.1.-) {Arabidopsis thaliana}; contains Pfam profile PF02716: isoflavone reductase. Involved in response to oxidative stress.
AT1G35310	5.79763	0.0398096	5.48249	0.0469903	-0.315145	0.113537	No	MLP-like protein 168;
AT1G68870	5.04154	0.0736378	4.72641	0.0236778	-0.315125	0.155626	No	SOB five-like 2;AtSOFL1 acts redundantly with AtSOFL2 as positive regulator of cytokinin levels and cytokinin-mediated development.
AT2G04795	2.80678	0.344786	3.12187	0.185911	0.31509	0.127823	No	;
AT3G50930	5.95249	0.0286838	6.26744	0.0896024	0.314949	0.219782	No	cytochrome BC1 synthesis;
AT2G16230	2.99851	0.0477929	2.684	0.0859916	-0.314511	0.0173513	No	O-Glycosyl hydrolases family 17 protein;
AT4G24970	5.75528	0.0497528	6.06977	0.0768086	0.314491	0.0128591	No	Histidine kinase-, DNA gyrase B-, and HSP90-like ATPase family protein;
AT2G20390	6.35264	0.0335056	6.03816	0.102112	-0.314472	0.140551	No	;
AT4G03130	5.03356	0.0159415	4.7192	0.0625672	-0.314358	0.109301	No	BRCT domain-containing DNA repair protein;
AT4G09750	6.97383	0.0786044	7.28812	0.059835	0.314288	0.00235419	No	NAD(P)-binding Rossmann-fold superfamily protein;
AT5G42500	4.93803	0.0361481	4.62375	0.0719033	-0.314277	0.0303436	No	Disease resistance-responsive (dirigent-like protein) family protein;
AT4G14050	5.20001	0.101234	4.88577	0.153251	-0.314246	0.0299272	No	Pentatricopeptide repeat (PPR) superfamily protein;
AT5G65740	6.69747	0.0233985	7.01162	0.0390449	0.314142	0.0387583	No	zinc ion binding;
AT3G25620	5.87506	0.112332	5.56107	0.0261165	-0.313998	0.220002	No	ABC-2 type transporter family protein;
AT5G01490	4.29636	0.164255	4.61022	0.110114	0.313861	0.560382	No	cation exchanger 4;Encodes a cation/proton antiporter, a member of low affinity calcium antiporter CAX2 family. Involved in root development under metal stress.
AT5G04690	2.65365	0.172192	2.96736	0.112198	0.313702	0.339339	No	Ankyrin repeat family protein;
AT4G11140	4.09743	0.0911493	4.41114	0.0280494	0.313702	0.160009	No	cytokinin response factor 1;encodes a member of the ERF (ethylene response factor) subfamily B-5 of ERF/AP2 transcription factor family. The protein contains one AP2 domain. There are 7 members in this subfamily. Also named as CRF1 (cytokinin response factor 1).
AT1G66270	6.99694	0.0289219	7.31045	0.0352892	0.313519	0.139881	No	Glycosyl hydrolase superfamily protein;
AT4G19950	4.18145	0.0673937	3.86801	0.0426	-0.313444	0.0245795	No	;
AT5G61430	6.59261	0.0159255	6.27924	0.053235	-0.313377	0.0851516	No	NAC domain containing protein 100;
AT5G12110	8.48494	0.0887954	8.79825	0.0579395	0.313313	0.119125	No	Glutathione S-transferase, C-terminal-like;Translation elongation factor EF1B/ribosomal protein S6;
AT2G35930	7.71861	0.00751004	8.03173	0.0316155	0.313115	0.0697539	No	plant U-box 23;Encodes a cytoplasmically localized U-box domain containing E3 ubiquitin ligase that is involved in the response to water stress and acts as a negative regulator of PAMP-triggered immunity.
AT4G19003	5.30564	0.0804867	5.61854	0.036013	0.312897	0.179809	No	E2F/DP family winged-helix DNA-binding domain;
AT5G24410	4.91828	0.0905754	5.23115	0.0360166	0.312866	0.2302	No	6-phosphogluconolactonase 4;
AT2G17470	2.89366	0.109029	2.58079	0.171811	-0.312866	0.0113547	No	Aluminium activated malate transporter family protein;
AT4G15150	3.35483	0.23379	3.6677	0.100696	0.312866	0.163279	No	glycine-rich protein;
AT1G75090	4.99935	0.156557	5.31199	0.0854091	0.312641	0.132894	No	DNA glycosylase superfamily protein;
AT4G28180	5.09045	0.0757648	5.40292	0.0835099	0.312471	0.180734	No	;
AT1G68470	7.25045	0.0158821	6.93799	0.0232425	-0.312459	0.0456546	No	Exostosin family protein;
AT5G48450	7.01543	0.0151654	6.70313	0.060978	-0.312304	0.186722	No	SKU5 similar 3;Encodes a protein with two DUF26 domains and a signal peptide for secretion. The protein is transported to the apoplast when it is expressed as a GFP fusion protein.
AT1G77890	6.51177	0.0206019	6.82407	0.0151717	0.312297	0.000223095	Yes	DNA-directed RNA polymerase II protein;
AT1G48120	7.16386	0.014171	7.47614	0.00916755	0.312275	0.0107681	No	hydrolases;protein serine/threonine phosphatases;
AT3G24730	5.61883	0.0440392	5.9311	0.0407869	0.312269	0.0874001	No	mRNA splicing factor, thioredoxin-like U5 snRNP;
AT2G32100	7.61216	0.0583086	7.92433	0.0941745	0.312171	0.213903	No	ovate family protein 16;
AT3G46650	4.548	0.0833303	4.23584	0.113792	-0.312153	0.164162	No	UDP-Glycosyltransferase superfamily protein;
AT1G60750	3.70894	0.114909	3.39689	0.0887602	-0.312051	0.277478	No	NAD(P)-linked oxidoreductase superfamily protein;
AT3G19500	3.38178	0.193262	3.06982	0.271973	-0.311957	0.450555	No	basic helix-loop-helix (bHLH) DNA-binding superfamily protein;
AT1G26500	4.37056	0.0592993	4.05864	0.0782565	-0.311928	0.000197788	Yes	Pentatricopeptide repeat (PPR) superfamily protein;
AT3G44326	2.92462	0.238851	3.23641	0.0675235	0.311792	0.188046	No	F-box family protein;
AT3G25780	5.8892	0.0366564	6.20085	0.076008	0.311653	0.132938	No	allene oxide cyclase 3;Encodes allene oxide cyclase, one of the enzymes involved in jasmonic acid biosynthesis. One of four genes in Arabidopsis that encode this enzyme. mRNA expression is upregulated in senescing leaves. Note: Nomenclature for Arabidopsis allene oxide cyclase 3 (AOC3, AT3G25780) gene is based on Stenzel et al. 2003 Plant Molecular Biology 51:895-911. AOC3 (AT3G25780) is also ref…
AT5G20230	3.03299	0.0895537	3.34428	0.285243	0.311283	0.509639	No	blue-copper-binding protein;Al-stress-induced gene
AT2G20250	3.58812	0.0906834	3.27709	0.171226	-0.311033	0.107031	No	;
AT2G36026	5.3919	0.063887	5.08086	0.0925501	-0.311033	0.350342	No	Ovate family protein;
AT5G39020	4.20259	0.108218	4.51358	0.0214404	0.310986	0.18226	No	Malectin/receptor-like protein kinase family protein;
AT5G39890	2.52194	0.216	2.83291	0.11533	0.310962	0.261343	No	Protein of unknown function (DUF1637);
AT3G02000	3.47721	0.104277	3.78817	0.12557	0.310962	0.2302	No	Thioredoxin superfamily protein;Roxy1 encodes a glutaredoxin belonging to a subgroup specific to higher plants. It is required for proper petal initiation and organogenesis. It is likely to function in the temporal and spatial expression regulation of AGAMOUS in the first and second whorl. It's function is dependent on the Cysteine 49 residue and its nuclear localization. ROXY1 interacts in vitro…
AT2G39725	4.88863	0.147659	5.19956	0.0447879	0.31093	0.35177	No	LYR family of Fe/S cluster biogenesis protein;
AT2G37680	5.2157	0.0471788	5.5266	0.0520366	0.310897	0.00187057	No	;
AT1G53035	6.17562	0.193087	6.48648	0.18506	0.310856	0.309736	No	;
AT2G32960	5.36569	0.0535401	5.67645	0.0494861	0.310762	0.0791394	No	Phosphotyrosine protein phosphatases superfamily protein;
AT4G16100	6.80584	0.0178318	7.11643	0.0512938	0.310597	0.0470219	No	Protein of unknown function (DUF789);
AT4G25440	5.66527	0.0164466	5.35492	0.0328068	-0.310354	0.0116439	No	zinc finger WD40 repeat protein 1;
AT3G06020	5.00071	0.027598	5.31104	0.0308826	0.310323	0.0655633	No	Protein of unknown function (DUF3049);
AT2G40610	7.3168	0.0812064	7.00658	0.103016	-0.310222	0.00402491	No	expansin A8;member of Alpha-Expansin Gene Family. Naming convention from the Expansin Working Group (Kende et al, 2004. Plant Mol Bio). Involved in the formation of nematode-induced syncytia in roots of Arabidopsis thaliana.
AT2G47780	3.79067	0.065156	4.10078	0.162933	0.310111	0.224018	No	Rubber elongation factor protein (REF);
AT5G27240	6.73833	0.0301115	6.42829	0.0296223	-0.310042	0.122782	No	DNAJ heat shock N-terminal domain-containing protein;
AT5G11780	5.9616	0.0518	6.27147	0.0158806	0.309873	0.101758	No	;
AT2G35480	3.95812	0.0397281	4.26793	0.0722599	0.309808	0.0509934	No	;
AT1G17870	5.22695	0.268593	5.53672	0.210787	0.309767	0.0985425	No	ethylene-dependent gravitropism-deficient and yellow-green-like 3;S2P-like putative metalloprotease, also contain transmembrane helices near their C-termini and many of them, five of seven, contain a conserved zinc-binding motif HEXXH. Homolog of EGY1. Each of the EGY1 and EGY-like proteins share two additional highly conserved motifs, the previously reported NPDG motif (aa 442â454 in EGY1, Rud…
AT1G80120	5.12597	0.0100565	4.81623	0.0317398	-0.309739	0.00215878	No	Protein of unknown function (DUF567);
AT5G59450	6.25049	0.0169456	6.56009	0.0110146	0.309597	0.0127641	No	GRAS family transcription factor;
AT3G05140	4.22636	0.0774907	3.91682	0.133247	-0.309538	0.273762	No	ROP binding protein kinases 2;
AT3G59520	4.56983	0.0248181	4.87909	0.0629918	0.309268	0.105312	No	RHOMBOID-like protein 13;
AT3G51710	4.6797	0.0507518	4.9887	0.0066795	0.308999	0.0488684	No	D-mannose binding lectin protein with Apple-like carbohydrate-binding domain;
AT3G03480	2.58253	0.262668	2.27355	0.297093	-0.308979	0.148949	No	acetyl CoA:(Z)-3-hexen-1-ol acetyltransferase;
AT3G13700	4.74517	0.0877249	5.054	0.0434746	0.308824	0.108563	No	RNA-binding (RRM/RBD/RNP motifs) family protein;
AT4G24110	3.50657	0.0951571	3.81524	0.152933	0.308666	0.347058	No	;
AT5G14020	3.10378	0.0821779	3.41245	0.08504	0.308666	0.2302	No	Endosomal targeting BRO1-like domain-containing protein;
AT5G44460	4.44257	0.114902	4.75123	0.0464258	0.308666	0.32202	No	calmodulin like 43;
AT3G55150	3.68148	0.103001	3.99012	0.0290399	0.308637	0.176865	No	exocyst subunit exo70 family protein H1;A member of EXO70 gene family, putative exocyst subunits, conserved in land plants. Arabidopsis thaliana contains 23 putative EXO70 genes, which can be classified into eight clusters on the phylogenetic tree.
AT1G65710	4.9479	0.0242481	5.25646	0.0890798	0.308555	0.104632	No	;
AT3G26510	4.85978	0.0421144	5.1683	0.0409643	0.308515	0.00028607	Yes	Octicosapeptide/Phox/Bem1p family protein;
AT2G38860	7.2911	0.0219738	7.59958	0.0361294	0.308481	0.00675213	No	Class I glutamine amidotransferase-like superfamily protein;Encodes protease I (pfpI)-like protein YLS5.
AT2G22690	5.57126	0.0175993	5.87957	0.019033	0.308311	0.00784787	No	zinc ion binding;
AT5G49015	5.21405	0.254175	4.90578	0.297107	-0.308271	0.00651061	No	Expressed protein;
AT5G67160	5.48116	0.0342161	5.78932	0.0471614	0.308168	0.0166824	No	HXXXD-type acyl-transferase family protein;Encodes a member of the BAHD acyltransferase superfamily. Mutants have enhanced susceptibility to virulent and avirulent pathogens and are defective in pathogen induced SA biosynthesis. EPS1 may act upstream of SA biosynthesis as application of SA can rescue the mutant phenotype.
AT3G17380	3.42289	0.125755	3.73088	0.105368	0.307984	0.188224	No	TRAF-like family protein;
AT5G20360	6.28148	0.0443568	5.97352	0.0410777	-0.307961	0.0595822	No	Octicosapeptide/Phox/Bem1p (PB1) domain-containing protein / tetratricopeptide repeat (TPR)-containing protein;
AT2G28100	6.68602	0.0228419	6.37809	0.0119664	-0.307931	0.0252646	No	alpha-L-fucosidase 1;Encodes a protein with &#945;-fucosidase activity. The activity was assessed on 2'-fucosyl-lactitol. AtFUC1 was not able to act on XXFG substrates, at least when heterologously expressed in <i>Pichia pastoris</i>. The enzyme has been postulated to act on fucosylated substrates other than xyloglucan oligosaccharides. was shown (<i>Pichia pastoris</i>) to hydrolyze fucose in 3-…
AT2G30760	4.72108	0.451082	5.02874	0.291984	0.307656	0.401548	No	;
AT4G05200	7.78734	0.0178428	7.4797	0.0387845	-0.307647	0.0506106	No	cysteine-rich RLK (RECEPTOR-like protein kinase) 25;Encodes a cysteine-rich receptor-like protein kinase.
AT1G62840	4.24683	0.0817017	4.55439	0.038951	0.307553	0.0506449	No	Protein of unknown function (DUF1442);
AT1G21460	8.05974	0.0279587	8.36702	0.0440463	0.307278	0.0813954	No	Nodulin MtN3 family protein;
AT3G22450	5.02039	0.155391	4.71318	0.249655	-0.307218	0.244047	No	Ribosomal L18p/L5e family protein;
AT1G25425	4.67915	0.0638011	4.37193	0.0790634	-0.307218	0.0257189	No	CLAVATA3/ESR-RELATED 43;
AT2G42560	5.30693	0.0487766	5.61396	0.109419	0.307034	0.392035	No	late embryogenesis abundant domain-containing protein / LEA domain-containing protein;
AT5G67020	3.24939	0.0532257	3.55641	0.0522621	0.307016	0.072796	No	;
AT1G30755	4.37963	0.0564538	4.68659	0.0186139	0.30696	0.0128229	No	Protein of unknown function (DUF668);
AT1G07560	5.4886	0.0287065	5.79554	0.0511712	0.306944	0.0623645	No	Leucine-rich repeat protein kinase family protein;
AT4G37970	2.85916	0.241099	3.166	0.264762	0.306847	0.0177901	No	cinnamyl alcohol dehydrogenase 6;
AT3G10185	3.88887	0.424962	4.19545	0.280525	0.30658	0.481022	No	Gibberellin-regulated family protein;Encodes a Gibberellin-regulated GASA/GAST/Snakin family protein
AT1G14370	4.91589	0.0760607	5.22237	0.0784552	0.306479	0.0159343	No	protein kinase 2A;Encodes protein kinase APK2a.
AT3G26610	4.74758	0.0596154	5.05401	0.0389703	0.306427	0.0126292	No	Pectin lyase-like superfamily protein;
AT1G32170	7.48234	0.00711395	7.78865	0.034825	0.306308	0.0301294	No	xyloglucan endotransglucosylase/hydrolase 30;xyloglucan endotransglycosylase-related protein (XTR4)
AT4G37900	6.36734	0.061565	6.6736	0.012669	0.306256	0.133504	No	Protein of unknown function (duplicated DUF1399);
AT1G11180	6.04518	0.0955263	5.73897	0.0741386	-0.306214	0.0519638	No	Secretory carrier membrane protein (SCAMP) family protein;
AT5G03860	8.50609	0.0139037	8.81223	0.0739369	0.306141	0.383747	No	malate synthase;Encodes a protein with malate synthase activity.
AT1G75335	4.47502	0.102993	4.78096	0.0544535	0.305947	0.277521	No	;
AT1G32860	8.03568	0.0441366	7.72974	0.0403836	-0.305939	0.0757753	No	Glycosyl hydrolase superfamily protein;
AT5G65320	3.62771	0.0640335	3.93364	0.290264	0.305926	0.568635	No	basic helix-loop-helix (bHLH) DNA-binding superfamily protein;
AT4G22666	5.01246	0.031221	4.70669	0.127429	-0.305778	0.272816	No	Bifunctional inhibitor/lipid-transfer protein/seed storage 2S albumin superfamily protein;
AT5G12030	5.48949	0.202464	5.79515	0.1229	0.305661	0.134904	No	heat shock protein 17.6A;Encodes a cytosolic small heat shock protein with chaperone activity that is induced by heat and osmotic stress and is also expressed late in seed development.
AT4G00560	6.08698	0.006835	5.78132	0.00313565	-0.305661	0.000201277	Yes	NAD(P)-binding Rossmann-fold superfamily protein;
AT5G51160	4.57865	0.144875	4.88427	0.0498076	0.305625	0.349404	No	Ankyrin repeat family protein;
AT4G35500	4.3738	0.211265	4.67942	0.0740735	0.305625	0.38125	No	Protein kinase superfamily protein;
AT2G44750	5.06769	0.0555077	5.37324	0.0143014	0.305554	0.0250167	No	thiamin pyrophosphokinase 2;Encodes a thiamine pyrophosphokinase capable of producing thiamine pyrophosphate from free thiamine.
AT3G48120	5.97546	0.0479657	5.67003	0.0106234	-0.30543	0.0328432	No	;
AT1G45191	8.20191	0.066828	8.50702	0.0488827	0.305115	0.0917947	No	Glycosyl hydrolase superfamily protein;beta-glucosidase related protein, similar to beta-glucosidase GI:3820531 from (Pinus contorta); contains Pfam profile: PF00232 Glycosyl hydrolase family 1
AT4G27070	6.61582	0.0465636	6.92092	0.0301498	0.305108	0.0107406	No	tryptophan synthase beta-subunit 2;Tryptophan synthase beta. Expressed at low levels in all tissues.
AT5G22300	7.20931	0.0730349	7.51439	0.0130248	0.305079	0.264223	No	nitrilase 4;encodes a nitrilase isomer. The purified enzyme shows a strong substrate specificity for beta-cyano-L-alanine, a intermediate product of the cyanide detoxification pathway.
AT3G12250	4.95184	0.0257526	5.25669	0.03116	0.304851	0.0045483	No	TGACG motif-binding factor 6;basic leucine zipper transcription factor involved in the activation of SA-responsive genes.
AT2G38430	3.38192	0.164278	3.68676	0.0668751	0.304835	0.10567	No	;
AT3G01960	3.31831	0.131345	3.62279	0.114814	0.304478	0.298132	No	;
AT5G02150	6.21465	0.0584566	6.51895	0.0761061	0.304298	0.00503756	No	Fes1C;Encodes one of the Arabidopsis orthologs of the human Hsp70-binding protein 1 (HspBP-1) and yeast Fes1p: Fes1A (AT3G09350), Fes1B (AT3G53800), Fes1C (AT5G02150).
AT1G20700	2.44258	0.0490712	2.13842	0.222155	-0.304162	0.140852	No	WUSCHEL related homeobox 14;Encodes a WUSCHEL-related homeobox gene family member with 65 amino acids in its homeodomain. Proteins in this family contain a sequence of eight residues (TLPLFPMH) downstream of the homeodomain called the WUS box. Functions in the shoot meristem organizing center to maintain the stem cells in an undifferentiated state.
AT1G76440	5.46554	0.070736	5.16148	0.049499	-0.304058	0.224233	No	HSP20-like chaperones superfamily protein;
AT1G75100	6.75706	0.229808	7.0609	0.16782	0.303841	0.113102	No	J-domain protein required for chloroplast accumulation response 1;Contains a J-domain at the C-terminus which is similar to the J-domain of auxilin, a clathrin-uncoating factor in cow, yeast and worm. Arabidopsis contains 6 other proteins similar to auxilin. Expressed in leaves and stems, but not in roots. Localized in the cytoplasm. Required for the chloroplast accumulation response, but not for…
AT2G02010	6.72926	0.00645898	6.42548	0.0762829	-0.303784	0.188656	No	glutamate decarboxylase 4;
AT1G78815	3.42271	0.0791939	3.11904	0.112026	-0.303669	0.00304883	No	Protein of unknown function (DUF640);
AT3G26320	3.6818	0.030209	3.98547	0.0701887	0.303665	0.0750189	No	cytochrome P450, family 71, subfamily B, polypeptide 36;putative cytochrome P450
AT2G38180	5.56464	0.0131367	5.86827	0.0258222	0.303628	0.024745	No	SGNH hydrolase-type esterase superfamily protein;
AT5G09690	4.07567	0.0931619	4.37909	0.014829	0.303415	0.0890008	No	magnesium transporter 7;Transmembrane magnesium transporter. One of nine family members. Loss of function mutants exhibit poor growth under magnesium stress conditions. Splice variant AT5G09690.1 (386 aa) is a functional transporter while AT5G09690.4 (371 aa) does not have transporter activity.
AT5G02130	5.27824	0.046022	5.58159	0.055769	0.303353	0.251046	No	Tetratricopeptide repeat (TPR)-like superfamily protein;mutant has Growth rate reduction, increased salt sensitivity; Putative Kinesin Light Chain
AT1G54260	5.48512	0.118117	5.78847	0.073574	0.303344	0.150744	No	winged-helix DNA-binding transcription factor family protein;
AT1G28280	4.11705	0.0309447	3.81378	0.167422	-0.303267	0.226489	No	VQ motif-containing protein;
AT5G57910	4.8092	0.0279337	5.1123	0.0598987	0.3031	0.0361686	No	;
AT4G24340	3.90776	0.0558227	4.21077	0.0891829	0.303009	0.121804	No	Phosphorylase superfamily protein;
AT1G45976	7.47585	0.0116806	7.77854	0.0157943	0.302691	0.0215303	No	S-ribonuclease binding protein 1;
AT3G24240	7.38571	0.0204679	7.68836	0.014839	0.302646	0.0406931	No	Leucine-rich repeat receptor-like protein kinase family protein;
AT1G77220	5.99763	0.0452178	6.30005	0.0208405	0.302418	0.00637552	No	Protein of unknown function (DUF300);
AT1G56120	2.84312	0.184112	3.14542	0.145506	0.302297	0.0648419	No	Leucine-rich repeat transmembrane protein kinase;
AT1G65910	3.0274	0.0318229	3.32969	0.166149	0.302297	0.273907	No	NAC domain containing protein 28;
AT3G18980	6.62706	0.0783117	6.92933	0.0839701	0.302266	0.00245338	No	EIN2 targeting protein1;
AT5G39250	6.13013	0.0323515	5.8281	0.0398332	-0.302026	0.0643786	No	F-box family protein;
AT4G19160	7.63584	0.030456	7.93778	0.0210848	0.301941	0.0723844	No	;
AT5G47760	6.67119	0.0276052	6.36928	0.0205972	-0.301915	0.0281834	No	2-phosphoglycolate phosphatase 2;serine/threonine protein kinase
AT1G10750	3.69152	0.0506805	3.38969	0.0663758	-0.301827	0.000508399	Yes	Protein of Unknown Function (DUF239);
AT5G03250	3.83621	0.0713393	4.13797	0.0995515	0.301762	0.312724	No	Phototropic-responsive NPH3 family protein;
AT5G47635	2.92225	0.116581	2.62049	0.280875	-0.301762	0.434774	No	Pollen Ole e 1 allergen and extensin family protein;
AT4G12600	8.24181	0.0323434	8.54355	0.0411867	0.301741	0.00258477	No	Ribosomal protein L7Ae/L30e/S12e/Gadd45 family protein;
AT5G22050	5.78326	0.0629678	6.08462	0.0301285	0.30136	0.0928622	No	Protein kinase superfamily protein;
AT2G18270	7.73236	0.00747707	7.431	0.0563822	-0.301355	0.159179	No	;
AT4G12760	6.9088	0.0198088	7.20984	0.090373	0.301046	0.303447	No	;
AT5G40980	3.98601	0.0715475	4.28705	0.0578588	0.301037	0.238561	No	Protein of unknown function (DUF 3339);
AT2G24700	5.74526	0.110899	6.04607	0.0930927	0.300805	0.0694615	No	Transcriptional factor B3 family protein;
AT3G27170	6.63489	0.0606171	6.93554	0.0465285	0.30065	0.0140873	No	chloride channel B;member of Anion channel protein family
AT4G00590	4.48858	0.0139137	4.78915	0.0546068	0.300568	0.0699043	No	N-terminal nucleophile aminohydrolases (Ntn hydrolases) superfamily protein;
AT4G24480	7.04012	0.0365151	6.73957	0.0435506	-0.30055	0.0373898	No	Protein kinase superfamily protein;
AT1G07135	5.79464	0.223865	6.09506	0.212205	0.300418	0.702116	No	glycine-rich protein;
AT4G29690	5.65591	0.0440683	5.95615	0.0255232	0.300243	0.0268356	No	Alkaline-phosphatase-like family protein;
AT5G37990	8.46752	0.032065	8.16729	0.0530094	-0.300228	0.0115812	No	S-adenosyl-L-methionine-dependent methyltransferases superfamily protein;
AT5G20820	2.46584	0.219606	2.16569	0.13528	-0.300155	0.0486698	No	SAUR-like auxin-responsive protein family ;
AT3G49551	2.06665	0.225547	1.76649	0.305044	-0.300155	0.461797	No	;
AT1G03790	4.65053	0.0604532	4.35057	0.175805	-0.299955	0.203488	No	Zinc finger C-x8-C-x5-C-x3-H type family protein;Encodes SOMNUS (SOM), a nucleus-localized CCCH-type zinc finger protein. SOM negatively regulates light-dependent seed germination downstream of PIL5 (AT2G20180).
AT1G48175	4.60508	0.118734	4.90503	0.0548739	0.299951	0.191812	No	Cytidine/deoxycytidylate deaminase family protein;
AT1G58190	3.98508	0.0765821	4.28496	0.0589742	0.299878	0.221281	No	receptor like protein 9;
AT1G45110	4.37758	0.054225	4.67722	0.0778805	0.299638	0.288246	No	Tetrapyrrole (Corrin/Porphyrin) Methylases;
AT1G07660	2.88034	0.132892	3.17998	0.0723604	0.299635	0.296099	No	Histone superfamily protein;
AT3G25010	4.16437	0.141809	4.46371	0.160424	0.299345	0.489539	No	receptor like protein 41;
AT5G62380	3.01551	0.116452	3.31465	0.0644495	0.299143	0.0593073	No	NAC-domain protein 101;Encodes a NAC-domain transcription factor involved in xylem formation. Induces transdifferentiation of various cells into metaxylem vessel elements. Located in the nucleus. Expression induced in the presence of auxin, cytokinin and brassinosteroids.
AT1G75270	9.60371	0.00788325	9.30457	0.0280772	-0.29914	0.0247041	No	dehydroascorbate reductase 2;
AT1G11220	5.83371	0.0573709	5.5348	0.0264037	-0.298915	0.0476189	No	Protein of unknown function (DUF761);
AT2G16660	9.12897	0.0370445	9.42784	0.0466573	0.298874	0.0224913	No	Major facilitator superfamily protein;
AT2G35210	5.09808	0.068016	5.39694	0.0389071	0.298865	0.0619365	No	root and pollen arfgap;A member of ARF GAP domain (AGD), A thaliana has 15 members, grouped into four classes.
AT3G01600	2.83633	0.0860111	3.13502	0.139821	0.298683	0.343059	No	NAC domain containing protein 44;
AT5G35410	4.13754	0.094247	4.43621	0.0498691	0.298667	0.0177106	No	Protein kinase superfamily protein;encodes a member of the CBL-interacting protein kinase family, is a regulatory component controlling plant potassium nutrition
AT5G18210	4.98637	0.0317466	4.6881	0.102832	-0.298273	0.302587	No	NAD(P)-binding Rossmann-fold superfamily protein;
AT5G23240	9.65574	0.427509	9.954	0.334166	0.29826	0.415924	No	DNAJ heat shock N-terminal domain-containing protein;
AT3G29410	2.81531	0.161659	3.11338	0.265816	0.298068	0.596631	No	Terpenoid cyclases/Protein prenyltransferases superfamily protein;
AT2G22080	9.22615	0.00785542	9.52416	0.00283147	0.298015	0.000673205	Yes	;
AT1G62980	5.60752	0.0363383	5.9055	0.0505335	0.297983	0.209225	No	expansin A18;Alpha-expansin 18. Naming convention from the Expansin Working Group (Kende et al, 2004. Plant Mol Bio)
AT4G33220	8.54132	0.0430581	8.24336	0.0287154	-0.297955	0.0607443	No	pectin methylesterase 44;
AT3G59052	4.89484	0.097088	4.59703	0.070317	-0.29781	0.407548	No	conserved peptide upstream open reading frame 18;Upstream open reading frames (uORFs) are small open reading frames found in the 5' UTR of a mature mRNA, and can potentially mediate translational regulation of the largest, or major, ORF (mORF). CPuORF18 represents a conserved upstream opening reading frame relative to major ORF AT3G59050.1
AT4G30000	5.05078	0.0186501	4.75297	0.0392528	-0.297809	0.00819791	No	Dihydropterin pyrophosphokinase / Dihydropteroate synthase;
AT3G28920	8.79886	0.0241271	8.50116	0.041279	-0.297698	0.0105334	No	homeobox protein 34;
AT2G40140	12.0834	0.0417808	12.3811	0.0451784	0.297653	0.0627879	No	zinc finger (CCCH-type) family protein;
AT3G44740	5.50295	0.0122534	5.20561	0.0258407	-0.297347	0.00724171	No	Class II aaRS and biotin synthetases superfamily protein;
AT1G78340	6.36771	0.00851178	6.66502	0.0396744	0.297306	0.078518	No	glutathione S-transferase TAU 22;Encodes glutathione transferase belonging to the tau class of GSTs. Naming convention according to Wagner et al. (2002).
AT4G36580	5.97787	0.0337647	6.27509	0.0676306	0.297225	0.0698531	No	AAA-type ATPase family protein;
AT4G22810	2.74804	0.162509	3.04519	0.037736	0.29715	0.1795	No	Predicted AT-hook DNA-binding family protein;
AT4G15340	4.62644	0.0438672	4.92356	0.0676603	0.29712	0.067747	No	pentacyclic triterpene synthase 1;Encodes a protein that catalyzes the production of the tricyclic triterpene arabidiol when expressed in yeast.
AT1G19770	8.11869	0.0363524	8.4158	0.0201369	0.297113	0.0381197	No	purine permease 14;Member of a family of proteins related to PUP1, a purine transporter. May be involved in the transport of purine and purine derivatives such as cytokinins, across the plasma membrane.
AT5G55950	3.8158	0.0668437	4.11279	0.179189	0.296983	0.273634	No	Nucleotide/sugar transporter family protein;
AT1G25211	4.60038	0.0232778	4.3034	0.131664	-0.296983	0.327749	No	F-box family protein;
AT3G17611	3.53977	0.026452	3.24281	0.0787877	-0.296965	0.102556	No	RHOMBOID-like protein 14;
AT4G24320	3.28995	0.117889	3.58684	0.0540184	0.296898	0.0499414	No	Ubiquitin carboxyl-terminal hydrolase family protein;
AT1G68570	9.6088	0.0231863	9.90552	0.0167271	0.296716	0.115335	No	Major facilitator superfamily protein;
AT4G34412	4.06353	0.0236882	4.36024	0.0688893	0.296711	0.140701	No	;
AT3G19390	5.86419	0.036165	6.1608	0.0179991	0.296617	0.0611431	No	Granulin repeat cysteine protease family protein;
AT5G11230	6.39213	0.0269017	6.68865	0.0153985	0.296512	0.0382495	No	Nucleotide-sugar transporter family protein;
AT2G24350	5.26132	0.0629053	4.96482	0.101031	-0.296505	0.432245	No	RNA binding (RRM/RBD/RNP motifs) family protein;
AT1G14600	5.27743	0.0695353	4.98102	0.058763	-0.296411	0.0989083	No	Homeodomain-like superfamily protein;
AT4G31510	6.88779	0.0852823	7.18415	0.052401	0.296359	0.0939232	No	;
AT3G11402	3.68891	0.144637	3.39259	0.0995489	-0.296323	0.0483175	No	Cysteine/Histidine-rich C1 domain family protein;
AT4G28400	6.90574	0.030122	7.20203	0.00844839	0.296286	0.0499006	No	Protein phosphatase 2C family protein;
AT1G74950	7.54073	0.0388136	7.83686	0.040793	0.29613	0.0870392	No	TIFY domain/Divergent CCT motif family protein;
AT3G63290	3.07008	0.167289	2.77407	0.0635148	-0.296011	0.222594	No	2-oxoglutarate (2OG) and Fe(II)-dependent oxygenase superfamily protein;
AT2G37750	6.49	0.0563566	6.78592	0.0492155	0.295925	0.0547807	No	;
AT3G11770	6.82929	0.0123521	7.12495	0.0232397	0.295654	0.0432324	No	Polynucleotidyl transferase, ribonuclease H-like superfamily protein;
AT1G22640	5.66657	0.0890735	5.96221	0.106814	0.295633	0.0629031	No	myb domain protein 3;MYB-type transcription factor (MYB3) that represses phenylpropanoid biosynthesis gene expression
AT5G14710	4.39197	0.0800773	4.09638	0.0764249	-0.295587	0.00553341	No	;
AT3G18660	4.22169	0.0473426	3.92613	0.0668767	-0.295561	0.192344	No	plant glycogenin-like starch initiation protein 1;Plants expressing an RNAi construct specifically targeting PGSIP1 was shown to have a dramatically reduced amount of starch.
AT1G73260	7.6296	0.0608632	7.92513	0.030804	0.295534	0.0321992	No	kunitz trypsin inhibitor 1;Encodes a trypsin inhibitor involved in modulating programmed cell death in plant-pathogen interactions.
AT4G39640	6.23047	0.00225914	5.93499	0.0200903	-0.295473	0.00237341	No	gamma-glutamyl transpeptidase 1;The gene encodes a gamma-glutamyltransferase (AKA gamma-glutamyl transpeptidase, EC 2.3.2.2) that is located in vascular tissues (predominantly phloem) of leaves and is involved in the degradation of glutathione. The encoded enzyme also mitigates oxidative stress by metabolizing GSSG (oxidized form of GSH - glutathione) in the apoplast.
AT4G39210	7.95427	0.0108191	8.24964	0.0490211	0.295367	0.142482	No	Glucose-1-phosphate adenylyltransferase family protein;Encodes the large subunit of ADP-Glucose Pyrophosphorylase which catalyzes the first, rate limiting step in starch biosynthesis. The large subunit plays a regulatory role whereas the small subunit (ApS) is the catalytic isoform. Four isoforms (ApL1-4) have been identified. ApL3 is the major large subunit isoform present in inflorescences, fru…
AT2G33790	5.75504	0.0477758	6.05035	0.0819588	0.29531	0.0368314	No	arabinogalactan protein 30;pollen Ole e 1 allergen protein containing 14.6% proline residues, similar to arabinogalactan protein (Daucus carota) GI:11322245, SP:Q03211 Pistil-specific extensin-like protein precursor (PELP) {Nicotiana tabacum}; contains Pfam profile PF01190: Pollen proteins Ole e I family
AT5G57860	3.97798	0.119898	4.27326	0.070268	0.295276	0.0458172	No	Ubiquitin-like superfamily protein;
AT5G14760	7.10337	0.0916805	6.80831	0.0806009	-0.295063	0.00813245	No	L-aspartate oxidase;At5g14760 encodes for L-aspartate oxidase involved in the early steps of NAD biosynthesis. In contrary to the EC 1.4.3.16 (l-aspartate oxidase - deaminating) the enzyme catalyzes the reaction L-aspartate + O2 = iminoaspartate (alpha-iminosuccinate) + H2O2
AT1G65610	6.38893	0.0366683	6.68395	0.0340349	0.295023	0.157958	No	Six-hairpin glycosidases superfamily protein;
AT2G27228	4.79358	0.111751	5.08842	0.0154989	0.294841	0.304319	No	conserved peptide upstream open reading frame 6;Upstream open reading frames (uORFs) are small open reading frames found in the 5' UTR of a mature mRNA, and can potentially mediate translational regulation of the largest, or major, ORF (mORF). CPuORF6 represents a conserved upstream opening reading frame relative to major ORF AT2G27230.1
AT3G09060	5.68197	0.145247	5.38713	0.159046	-0.294841	0.0103058	No	Pentatricopeptide repeat (PPR) superfamily protein;
AT4G06536	4.184	0.112107	3.88916	0.221184	-0.294841	0.297626	No	SPla/RYanodine receptor (SPRY) domain-containing protein;
AT3G51660	5.767	0.0223396	5.47245	0.1166	-0.29455	0.257199	No	Tautomerase/MIF superfamily protein;
AT1G13670	5.80054	0.0646527	6.09491	0.0143462	0.294369	0.0795087	No	;
AT2G19430	5.87256	0.0379995	6.16674	0.0381176	0.294183	0.00103203	Yes	DWD (DDB1-binding WD40 protein) hypersensitive to ABA 1;This gene is predicted to encode a protein with a DWD motif. It can bind to DDB1a in Y2H assays, and DDB1b in co-IP assays, and may be involved in the formation of a CUL4-based E3 ubiquitin ligase. Encodes a component of the putative Arabidopsis THO/TREX complex: THO1 or HPR1 (At5g09860), THO2 (At1g24706), THO3 or TEX1 (At5g56130), THO5 (At5…
AT2G42360	3.66971	0.0543528	3.9638	0.0415825	0.294087	0.116898	No	RING/U-box superfamily protein;
AT5G59090	8.60951	0.0329211	8.90351	0.0155149	0.294004	0.0793522	No	subtilase 4.12;
AT1G27060	4.58213	0.069564	4.28815	0.0403698	-0.293981	0.04085	No	Regulator of chromosome condensation (RCC1) family protein;
AT5G26660	4.11016	0.0515215	3.81625	0.057066	-0.293915	0.106484	No	myb domain protein 86;a MYB gene encodes a transcriptional repressor of the C4H gene which is involved in the biosynthesis of sinapate esters.
AT1G13609	5.12994	0.47844	5.42385	0.486703	0.293912	0.182848	No	Defensin-like (DEFL) family protein;Encodes a defensin-like (DEFL) family protein.
AT3G14730	4.11879	0.139982	3.82489	0.133719	-0.293902	0.0346092	No	Pentatricopeptide repeat (PPR) superfamily protein;
AT4G37370	5.16487	0.0111265	5.45877	0.082628	0.293899	0.174408	No	cytochrome P450, family 81, subfamily D, polypeptide 8;member of CYP81D
AT2G32510	5.26478	0.0788996	5.55868	0.0687327	0.293898	0.401561	No	mitogen-activated protein kinase kinase kinase 17;member of MEKK subfamily
AT5G03640	3.53769	0.160791	3.83156	0.0440064	0.293868	0.267628	No	Protein kinase superfamily protein;
AT1G77530	6.01538	0.1015	6.30921	0.049761	0.293828	0.0876367	No	O-methyltransferase family protein;
AT1G07290	4.04878	0.120923	4.34245	0.044596	0.293671	0.238383	No	golgi nucleotide sugar transporter 2;Encodes a GDP-mannose transporter.
AT3G20910	4.52312	0.0790623	4.81674	0.0197489	0.293617	0.0934529	No	nuclear factor Y, subunit A9;
AT1G08280	6.82404	0.0196766	6.53048	0.0343682	-0.293569	0.0407783	No	Glycosyltransferase family 29 (sialyltransferase) family protein;
AT2G45220	6.43474	0.086818	6.72816	0.0928355	0.293426	0.00170593	Yes	Plant invertase/pectin methylesterase inhibitor superfamily;
AT5G59440	7.31158	0.0537755	7.60491	0.030265	0.293332	0.0925766	No	P-loop containing nucleoside triphosphate hydrolases superfamily protein;Encodes thymidylate kinase which exists in two isoforms in plants. The longer variant of 263 amino acids with a N-terminal extension that is required for localization to the mitochondrion. The second isoform of 224 residues is localized to the cytoplasm and nucleoplasm. Peak of expression occurs during G1/S phase transition.
AT3G58720	5.00069	0.0635262	5.294	0.047621	0.293308	0.00306653	No	RING/U-box superfamily protein;
AT5G60030	8.31476	0.0362082	8.60794	0.00603268	0.293178	0.0598605	No	;
AT5G16340	4.55313	0.0704862	4.26017	0.035174	-0.292959	0.0503345	No	AMP-dependent synthetase and ligase family protein;
AT4G35410	6.39162	0.0348116	6.68457	0.0459416	0.292952	0.0415911	No	Clathrin adaptor complex small chain family protein;
AT4G39780	8.32379	0.0349186	8.03098	0.0356323	-0.292807	0.0775237	No	Integrase-type DNA-binding superfamily protein;encodes a member of the DREB subfamily A-6 of ERF/AP2 transcription factor family. The protein contains one AP2 domain. There are 8 members in this subfamily including RAP2.4.
AT5G49990	7.04918	0.0108938	7.34197	0.0287617	0.29279	0.0158997	No	Xanthine/uracil permease family protein;
AT1G70170	4.43108	0.0762875	4.72385	0.0368485	0.292765	0.141697	No	matrix metalloproteinase;mutant has Late flowering; Early senescence; Matrix Metalloproteinase
AT3G45430	5.29636	0.0183405	5.0036	0.073516	-0.292762	0.0704291	No	Concanavalin A-like lectin protein kinase family protein;
AT4G37010	4.90729	0.0452789	5.20002	0.0795276	0.292729	0.316743	No	centrin 2;Encodes a member of the Centrin family. Mutants are hypersensitive to UV and prone to UV induced DNA damage. Based on sequence similarity and mutant phenotype CEN2 is thought to be involved in nucelotide excision repair/DNA repair.
AT3G22840	8.02847	0.103573	8.32109	0.0863755	0.292621	0.00327338	No	Chlorophyll A-B binding family protein;Encodes an early light-inducible protein.
AT3G57130	1.84427	0.09026	2.13685	0.169103	0.292581	0.0497237	No	Ankyrin repeat family protein / BTB/POZ domain-containing protein;Encodes BOP1. Contains Pfam domain, PF00023: Ankyrin repeat and Pfam domain, PF00651: BTB/POZ domain. Lines carrying recessive mutations exhibit a number of visible defects, most pronounced being ectopic outgrowths of in leaf petioles of rosette leaves. Along with BOP2, BOP1 is required for nectary development and formation of norm…
AT1G14530	5.08148	0.0943118	5.37399	0.0574467	0.292508	0.259051	No	Protein of unknown function (DUF1084);
AT4G25140	6.55248	0.0960697	6.84492	0.0942348	0.292439	0.528312	No	oleosin 1;Encodes oleosin1, a protein found in oil bodies, involved in seed lipid accumulation. Suppression of OLEO1 (and OLEO2) resulted in an aberrant phenotype of embryo cells that contain unusually large oilbodies that are not normally observed in seeds. Changes in the size of oilbodies caused disruption of storage organelles, altering accumulation of lipids and proteins and causing delay in …
AT1G65032	3.79891	0.0944155	4.09129	0.108444	0.292381	0.00127994	Yes	;
AT4G13830	5.04662	0.060299	5.33881	0.0413078	0.292183	0.00245255	No	DNAJ-like 20;DnaJ-like protein (J20); nuclear gene
AT1G33720	5.31164	0.070731	5.01961	0.0628586	-0.292038	0.00600149	No	cytochrome P450, family 76, subfamily C, polypeptide 6;member of CYP76C
AT3G01260	6.16179	0.0196643	6.45375	0.049609	0.291963	0.167129	No	Galactose mutarotase-like superfamily protein;
AT1G31880	3.36881	0.0423465	3.66074	0.12169	0.29193	0.0914898	No	DZC (Disease resistance/zinc finger/chromosome condensation-like region) domain containing protein;Belongs to five-member BRX gene family. Arabidopsis BRX genes share high levels of similarity among each others, with several conserved domains. The most distinct is BRX domain - highly conserved in all BRX genes among distantly related species. This protein-protein interaction domain is required an…
AT5G11650	6.94753	0.0570678	7.23932	0.0407595	0.291794	0.0167334	No	alpha/beta-Hydrolases superfamily protein;
AT4G15563	4.07162	0.0981095	4.36332	0.112845	0.291699	0.0492716	No	;
AT3G14370	4.68236	0.0274217	4.97405	0.0243006	0.291685	0.0348056	No	Protein kinase superfamily protein;The WAG2 and its homolog, WAG1 each encodes protein-serine/threonine kinase that are nearly 70% identical to PsPK3 protein. All three together with CsPK3 belong to PsPK3-type kinases. At the N-terminus, all four possess a serine/threonine-rich domain. They are closely related to Arabidopsis kinases PINOID. wag1/wag2 double mutants exhibit a pronounced wavy root …
AT5G38200	7.08269	0.0214368	6.79106	0.00832975	-0.291625	0.011723	No	Class I glutamine amidotransferase-like superfamily protein;
AT1G49490	5.9385	0.0383117	5.64692	0.0846627	-0.291583	0.0767146	No	Leucine-rich repeat (LRR) family protein;
AT5G13700	4.75644	0.0340591	5.04793	0.0536967	0.291494	0.0067233	No	polyamine oxidase 1;Encodes a protein with polyamine oxidase activity. The mRNA of this gene is only expressed in very low amounts in the organs where it was detected (light-grown plants).
AT1G49000	1.95991	0.302377	1.66842	0.251949	-0.29149	0.197097	No	;
AT4G18250	4.38962	0.149611	4.09813	0.145313	-0.29149	0.391781	No	receptor serine/threonine kinase, putative;
AT1G72870	4.34249	0.0657808	4.63397	0.0368188	0.291486	0.101979	No	Disease resistance protein (TIR-NBS class);
AT4G36040	9.19706	0.0670756	9.48854	0.0616645	0.291485	0.000207527	Yes	Chaperone DnaJ-domain superfamily protein;
AT5G39080	7.05408	0.0299285	7.34553	0.0207273	0.291457	0.00429439	No	HXXXD-type acyl-transferase family protein;
AT2G39710	6.61097	0.0448691	6.31953	0.0653529	-0.291443	0.0576317	No	Eukaryotic aspartyl protease family protein;Encodes a Cysteine-rich peptide (CRP) family protein
AT3G49570	7.34116	0.0668853	7.04974	0.077535	-0.29142	0.342854	No	response to low sulfur 3;
AT2G26790	4.16099	0.14892	4.45235	0.101161	0.291354	0.0687351	No	Pentatricopeptide repeat (PPR) superfamily protein;
AT5G07910	5.907	0.0312187	6.19831	0.0133116	0.291316	0.0400483	No	Leucine-rich repeat (LRR) family protein;
AT5G54100	6.07101	0.0269671	6.3623	0.0432544	0.291287	0.0209647	No	SPFH/Band 7/PHB domain-containing membrane-associated protein family;
AT5G02950	5.08068	0.117395	4.78952	0.060922	-0.291155	0.358811	No	Tudor/PWWP/MBT superfamily protein;
AT4G21910	9.51561	0.0305665	9.80658	0.0232337	0.290971	0.000428703	Yes	MATE efflux family protein;
AT3G27690	8.95918	0.401619	9.25011	0.347734	0.290935	0.135534	No	photosystem II light harvesting complex gene 2.3;Encodes Lhcb2.4. Belongs to the Lhc super-gene family encodes the light-harvesting chlorophyll a/b-binding (LHC) proteins that constitute the antenna system of the photosynthetic apparatus.
AT5G08340	4.70063	0.0164655	4.40979	0.03609	-0.290837	0.00455997	No	Nucleotidylyl transferase superfamily protein;
AT1G18940	4.21161	0.169109	4.50243	0.124763	0.290817	0.160878	No	Nodulin-like / Major Facilitator Superfamily protein;
AT3G23255	3.23825	0.222666	3.52904	0.0363009	0.290791	0.447858	No	;
AT2G42190	7.28398	0.0320959	7.57473	0.0465447	0.290748	0.00390286	No	;
AT2G29990	5.9154	0.00660479	6.20608	0.012739	0.290684	0.00128129	Yes	alternative NAD(P)H dehydrogenase 2;
AT5G51580	4.04398	0.193949	3.75335	0.122414	-0.290632	0.458458	No	;
AT2G48121	3.65561	0.167227	3.94624	0.0441095	0.290632	0.221514	No	;
AT4G10430	7.16973	0.0475801	7.46029	0.0298531	0.290566	0.0327391	No	TMPIT-like protein;
AT5G05365	2.89996	0.201193	3.19048	0.0859274	0.290517	0.376651	No	Heavy metal transport/detoxification superfamily protein ;
AT2G03470	4.65797	0.0425333	4.36749	0.0901745	-0.290478	0.223214	No	ELM2 domain-containing protein;
AT1G62180	11.7606	0.0429016	11.4701	0.0307307	-0.290463	0.0101194	No	5'adenylylphosphosulfate reductase 2;encodes a adenosine 5'-phosphosulfate reductase, involved in sulfate assimilation. Is a major effect locus for natural variation of shoot sulfate content in Arabidopsis.
AT5G16120	5.32825	0.030558	5.61869	0.0321179	0.290439	0.000183076	Yes	alpha/beta-Hydrolases superfamily protein;
AT2G16270	6.59419	0.00930172	6.3038	0.0372912	-0.290387	0.0177126	No	;
AT5G02270	8.22879	0.024845	8.51901	0.011883	0.290218	0.0805573	No	non-intrinsic ABC protein 9;member of NAP subfamily
AT1G62930	3.8645	0.0374729	4.15462	0.0671574	0.290122	0.159443	No	Tetratricopeptide repeat (TPR)-like superfamily protein;
AT2G29070	3.92832	0.0772642	4.2182	0.0520246	0.289884	0.00585818	No	Ubiquitin fusion degradation UFD1 family protein;
AT5G08000	7.15503	0.0904316	6.86517	0.147551	-0.289867	0.136122	No	glucan endo-1,3-beta-glucosidase-like protein 3;Encodes a member of the X8-GPI family of proteins. It localizes to the plasmodesmata and binds callose.
AT1G73010	8.32634	0.0651472	8.03651	0.120781	-0.289831	0.395536	No	phosphate starvation-induced gene 2;
AT5G48335	6.36463	0.0373019	6.65438	0.0133772	0.289754	0.00969448	No	;
AT5G50335	5.11266	0.132022	4.82294	0.0713408	-0.289717	0.484381	No	;
AT1G31310	6.18967	0.036594	5.9	0.00495406	-0.289667	0.0292428	No	hydroxyproline-rich glycoprotein family protein;
AT5G44568	4.24613	0.0558426	3.95654	0.0899865	-0.289585	0.0182262	No	;
AT1G74890	3.30536	0.0595223	3.01577	0.264408	-0.289585	0.355345	No	response regulator 15;Encodes a nuclear response regulator that acts as a negative regulator in cytokinin-mediated signal transduction. Transcript accumulates in leaves and roots in response to cytokinin treatment.
AT3G06820	5.81782	0.0187478	6.10733	0.0309151	0.289511	0.00308649	No	Mov34/MPN/PAD-1 family protein;
AT2G43510	6.00207	0.0843059	6.29157	0.0411578	0.289503	0.350121	No	trypsin inhibitor protein 1;Member of the defensin-like (DEFL) family. Encodes putative trypsin inhibitor protein which may function in defense against herbivory.
AT2G45480	4.52139	0.077421	4.81086	0.0767382	0.289461	0.00821786	No	growth-regulating factor 9;Growth regulating factor encoding transcription activator. One of the nine members of a GRF gene family, containing nuclear targeting domain. Involved in leaf development.
AT3G52630	7.19471	0.0813728	7.48413	0.0336682	0.289412	0.283538	No	Nucleic acid-binding, OB-fold-like protein;
AT2G01580	4.09736	0.0674794	4.38668	0.0869232	0.289325	0.147921	No	;
[truncated: 16,499 more rows]
