# Supplementary material for: Streptomyces Volatiles Alter Auxin/Cytokinin Signaling, Root Architecture, and Growth Rate in Arabidopsis thaliana via Signaling Through the KISS ME DEADLY Gene Family
Source: Plants (Basel). 2026 Jan 1;15(1):124. doi: 10.3390/plants15010124 (PMC12788082; doi:10.3390/plants15010124)
Supplement: Supplementary file 1 [file plants-15-00124-s001.zip › Dotson et al Dataset 2.xlsx]

## Sheet: Dataset 2
Dataset 2 | RNA-Seq Differentially Expressed Gene set. For the differentally expressed geness, data is shown for primary reads per kilobase million (RPKM) expression values and standard deviation for control (C), and Streptomyces volatiles treated (S) seedlings. Log2 ratio of S to C and associated Student’s t-test p-value, were calculated after mean normalization according to Willems et al. 2008,…
References:
Willems, E.; Leyns, L.; Vandesompele, J. Standardization of real-time pcr gene expression data from independent biological replicates. Anal. Biochem. 2008, 379, 127–129, doi:10.1016/j.ab.2008.04.036.
Benjamini, Y.; Drai, D.; Elmer, G.; Kafkafi, N.; Golani, I. Controlling the false discovery rate in behavior genetics research. Behav. Brain Res. 2001, 125, 279–284, doi:10.1016/s0166-4328(01)00297-2.
Supplemental Table 2 RNA-seq dataset
Gene number	Control (C) Average RPKM	Standard deviation of C	Strepto-myces volatile- induced (S) Average RPKM	Standard deviation of S	Log2 of mean normalized S/C	p-value S to C	FDR validation	Description (Tair10)
AT3G45060	1.69735	0.340149	5.65007	0.0399775	3.95273	8.08984e-05	Yes	high affinity nitrate transporter 2.6;member of High affinity nitrate transporter family
AT2G41810	1.58146	0.213555	4.78721	0.0358546	3.20575	3.55139e-06	Yes	Protein of unknown function, DUF642;
AT4G01630	1.95676	0.159947	5.14281	0.0532194	3.18605	9.03948e-06	Yes	expansin A17;member of Alpha-Expansin Gene Family. Naming convention from the Expansin Working Group (Kende et al, 2004. Plant Mol Bio)
AT5G23990	2.66584	0.436023	5.48684	0.109114	2.821	0.000335106	Yes	ferric reduction oxidase 5;Encodes a ferric chelate reductase that is expressed at low levels in roots,shoots and flowers, but not cotyledons.
AT1G51470	3.22561	0.104702	5.24496	0.035219	2.01935	5.83759e-06	Yes	beta glucosidase 35;Encodes a myrosinase.
AT3G11370	1.80629	0.27685	3.45849	0.0654669	1.6522	0.000657285	Yes	Cysteine/Histidine-rich C1 domain family protein;
AT3G15450	6.43565	0.130314	8.06958	0.0737471	1.63393	0.0012117	Yes	Aluminium induced protein with YGL and LRDR motifs;
AT2G43880	2.18937	0.204747	3.76664	0.035825	1.57727	0.00151861	Yes	Pectin lyase-like superfamily protein;
AT1G27740	1.0912	0.256837	2.58212	0.0644679	1.49092	0.00022026	Yes	root hair defective 6-like 4;Basic helix-loop-helix (bHLH) transcription factor that is sufficient to promote postmitotic cell growth in root-hair cells. RSL4 is a direct transcriptional target of RHD6
AT3G58350	1.51581	0.341981	2.973	0.104084	1.45719	8.64532e-05	Yes	RESTRICTED TEV MOVEMENT 3;Encodes RTM3 (Restricted Tobacco etch potyvirus Movement), a protein belonging to a protein family of 29 members which has a meprin and TRAF homology (MATH) domain in its N-terminal region and a coiled-coil (CC) domain at its C-terminal end. There are at least three RTMs in Arabidopsis. RTM proteins might form a multiprotein complex in the resistance mechanism to block t…
AT1G30370	0.647169	0.464977	2.0508	0.156977	1.40363	1.47651e-06	Yes	alpha/beta-Hydrolases superfamily protein;
AT5G45690	3.25656	0.0811807	4.62838	0.0434956	1.37183	0.000100696	Yes	Protein of unknown function (DUF1264);
AT4G19590	2.89403	0.155028	4.19766	0.0469066	1.30363	0.000245039	Yes	Chaperone DnaJ-domain superfamily protein;
AT1G34180	2.23797	0.111797	3.51329	0.0293877	1.27532	3.39824e-05	Yes	NAC domain containing protein 16;
AT5G44820	2.84873	0.180627	4.06029	0.0908651	1.21156	0.000505496	Yes	Nucleotide-diphospho-sugar transferase family protein;
AT1G79320	1.34202	0.380367	2.53963	0.0619139	1.19761	0.00160115	Yes	metacaspase 6;
AT1G29020	3.33323	0.0792247	4.46019	0.0784215	1.12696	0.000957104	Yes	Calcium-binding EF-hand family protein;
AT2G41970	3.73279	0.109892	4.8552	0.0327194	1.12242	0.000912811	Yes	Protein kinase superfamily protein;
AT5G18810	3.72622	0.0213052	4.82772	0.0468992	1.1015	0.000372683	Yes	SC35-like splicing factor 28;encodes an SC35-like splicing factor of 28 kD localized to the nuclear specks.
AT2G38400	7.76393	0.0347409	8.84003	0.0456279	1.0761	0.000123788	Yes	alanine:glyoxylate aminotransferase 3;alanine:glyoxylate aminotransferase 2 homolog (AGT3) mRNA,
AT3G07070	4.39606	0.0292076	5.46464	0.0363014	1.06858	3.79188e-06	Yes	Protein kinase superfamily protein;
AT2G19800	5.354	0.0722643	6.41543	0.0818433	1.06143	4.79571e-05	Yes	myo-inositol oxygenase 2;Encodes a myo-inositol oxygenase family gene.
AT1G49130	3.7879	0.0993894	4.83511	0.1062	1.04721	6.23098e-05	Yes	B-box type zinc finger protein with CCT domain;
AT2G20670	6.25101	0.11471	7.29757	0.0982441	1.04656	1.72694e-07	Yes	Protein of unknown function (DUF506) ;
AT3G62430	3.76316	0.139343	2.72425	0.109054	-1.03891	0.000370274	Yes	Protein with RNI-like/FBD-like domains;
AT3G44716	5.0417	0.0640628	3.9221	0.0184787	-1.1196	0.000730768	Yes	;
